# Supplementary material for: Transcriptomic and Metabolomic Analyses Provide Insights into the Formation of the Peach-like Aroma of Fragaria nilgerrensis Schlecht. Fruits
Source: Genes (Basel). 2022 Jul 20;13(7):1285. doi: 10.3390/genes13071285 (PMC9318527; doi:10.3390/genes13071285)
Supplement: Supplementary file 1 [file genes-13-01285-s001.zip]

Archive with 8 entries (8 files):
- FigureS1.tif
- Table S1.pdf
- Table S2.xlsx
- Table S3.xlsx
- Table S4.xlsx
- Table S5.xlsx
- Table S6.xlsx
- Table S7.xlsx
