# Supplementary material for: Transcriptomic and Metabolomic Analyses Provide Insights into the Formation of the Peach-like Aroma of Fragaria nilgerrensis Schlecht. Fruits
Source: Genes (Basel). 2022 Jul 20;13(7):1285. doi: 10.3390/genes13071285 (PMC9318527; doi:10.3390/genes13071285)
Supplement: Supplementary file 1 [file genes-13-01285-s001.zip › Table S2.xlsx]

## Sheet: Sheet1
Index	Compounds	Exact mass(Da)	Formula	NIST_RI	CAS	RT	NA-1	NA-4	NA-2	NA-5	NA-3	NA-6	PA-1	PA-4	PA-2	PA-5	PA-3	PA-6	HA-1	HA-4	HA-2	HA-5	HA-3	HA-6	cpd_ID	kegg_map
KMW0478	cis-.beta.-Farnesene	204.188	C15H24	1300	28973-97-9	18.17	6.60347e+06	6.82001e+06	4.27975e+06	5.91877e+06	3.09305e+06	2.12428e+06	1.84279e+06	2.66636e+06	4.5439e+06	4.60087e+06	2.51017e+06	1.57424e+06	31979.2	40455.3	26584.9	18052.6	19532.6	19068.5	--	--
KMW0622	Cyclohexene, 3-(1,5-dimethyl-4-hexenyl)-6-methylene-, [S-(R*,S*)]-	204.188	C15H24	1560	20307-83-9	19.46	372909	396758	217744	319833	151029	100447	87185	142719	236224	226113	113806	69997.1	64843.6	72430.1	60959.3	38131.4	60961.2	59699.9	C16776	--
KMW0630	1,6,10-Dodecatrien-3-ol, 3,7,11-trimethyl-, (E)-	222.198	C15H26O	1539	40716-66-3	20.06	1.05612e+07	1.06198e+07	6.0111e+06	8.83678e+06	4.25485e+06	3.56919e+06	3.4302e+06	4.1856e+06	7.34254e+06	6.4459e+06	4.5497e+06	2.36453e+06	26300	26361.8	32947.5	16758.6	15326	16329.3	--	--
KMW0645	Levomenol	222.198	C15H26O	1620	23089-26-1	21.92	865648	866144	531768	830275	366896	257716	152559	250537	443611	393790	172562	78508.2	1	1	1	1	1	1	C09621	ko01100
KMW0611	.beta.-Bisabolene	204.188	C15H24	1498	495-61-4	19.18	1.07811e+06	1.24098e+06	729370	1.02523e+06	498394	358404	270268	409979	758547	718318	414550	217428	32834.9	41467.7	69096.9	38392.3	43393.8	47561.1	C16775	ko00909
KMW0276	1-Octanol	130.136	C8H18O	1072	111-87-5	11.11	86270.9	110778	28880.2	60942.4	33131.4	27663.4	713987	636912	547811	314600	609853	345984	385654	393748	567114	286587	372937	488349	C00756	--
w19	δ-octalactone	142.099	C8H14O2	1288	698-76-0	15.07	18478.7	15446.1	11158.8	11119.7	5676.98	4348.59	117256	130655	160535	156176	96603.1	115204	91082.5	103567	85740.3	101943	111201	98062.8	--	--
KMW0546	Acetic acid, decyl ester	200.178	C12H24O2	1408	112-17-4	17.38	284943	304721	77235.8	87276.3	100981	91685.9	2.12006e+06	2.45219e+06	1.95303e+06	1.64785e+06	1.693e+06	923691	9.94752e+06	1.04297e+07	1.28126e+07	7.32644e+06	9.84857e+06	1.06809e+07	--	--
KMW0503	Methyl anthranilate	151.063	C8H9NO2	1337	134-20-3	16.21	106503	87432.4	57028.7	54001.3	3344.13	3376.09	21548.8	19547.3	104425	108311	82371.7	37407.2	1	1	1	1	1	1	C20634	--
KMW0720	trans-Isoeugenol	164.084	C10H12O2	1454	5932-68-3	16.38	25500.4	21145.4	13315.6	18378.9	21041.8	19414.7	63649	58358.3	30896	29343.2	58935.9	32559.6	487095	541613	1.84289e+06	1.1063e+06	1.0185e+06	903784	C10469	ko00940
KMW0066	Hexanal	100.089	C6H12O	801	66-25-1	5.68	120344	145757	50901.7	156504	121932	79763.6	102096	110884	112199	52586.7	131016	68752.5	439242	604119	288913	291913	159019	329398	--	--
KMW0186	Octanal	128.12	C8H16O	1006	124-13-0	9.84	14396.1	17393.6	8427.98	17207.9	12245.8	12701.1	21436.8	15655.4	1	1	15112.7	12033.1	47832.8	49885.9	43380.9	23453.3	21423.7	39030.7	C01545	--
KMW0282	Nonanal	142.136	C9H18O	1104	124-19-6	11.74	187937	206551	88277.1	182270	114923	91800.1	118293	104304	150506	86974	183903	95042.7	726100	741158	707713	324235	367234	586542	--	--
KMW0464	Octanoic acid	144.115	C8H16O2	1279	124-07-2	13.07	1	1	1	1	1	1	489683	423392	2.06624e+06	1.36527e+06	1.57173e+06	840819	1	1	908560	781926	721687	579699	C06423	ko00061,ko00785,ko01100
KMW0525	n-Decanoic acid	172.146	C10H20O2	1373	334-48-5	16.64	92935.8	74684.2	49453.8	64535.3	58294.4	53625.4	398883	329381	385194	212724	499875	246405	918388	1.27393e+06	1.0972e+06	569114	460401	424665	C01571	ko00061,ko01100
KMW0113	2-Heptanone	114.104	C7H14O	895	110-43-0	7.6	40896.9	40933.7	12988.8	28673.8	11050.7	8766.22	313802	257791	448151	284131	216635	129939	1.23847e+06	1.17697e+06	1.61203e+06	836454	1.26923e+06	1.82986e+06	C08380	--
KMW0144	Hexanoic acid, methyl ester	130.099	C7H14O2	1000	106-70-7	8.32	578129	763494	104092	292549	355632	272354	1.69042e+06	1.24158e+06	705090	373002	283759	153519	93572.3	43939.3	90536.9	37627.9	43895.2	72064.7	--	--
KMW0191	Hexanoic acid, ethyl ester	144.115	C8H16O2	1002	123-66-0	9.74	101892	138965	34389.1	96121.4	87500.6	62549	828462	604436	1.56418e+06	829475	256800	140412	366868	327282	442575	166794	287503	507968	--	--
KMW0204	Acetic acid, hexyl ester	144.115	C8H16O2	1014	142-92-7	9.99	198375	246275	40682.2	92406.6	103160	78941.2	651653	484852	446286	270607	209937	104178	542678	498176	951567	428933	406704	636919	--	--
KMW0229	Hexanoic acid, 1-methylethyl ester	158.131	C9H18O2	1040	2311-46-8	10.43	58302	75377.4	17259.9	23855.1	23829.9	20310.2	117619	101051	186701	112834	79157.1	49413.4	99867.7	91386.2	124427	59620.5	58192.9	99231.7	--	--
KMW0232	Octanoic acid, methyl ester	158.131	C9H18O2	1041	111-11-5	12.07	91845.9	114384	21241.3	58457.4	40792.3	31626.6	632023	502027	218564	122995	110988	54318.5	295771	274136	363352	135946	181607	295851	--	--
KMW0390	Octanoic acid, ethyl ester	172.146	C10H20O2	1198	106-32-1	13.43	24469.8	24097.5	10644.5	20309.5	13595.9	11753.8	375478	345109	738355	465413	136587	68642.2	2.58212e+06	2.59793e+06	2.0413e+06	855547	1.68719e+06	2.37321e+06	C12292	--
KMW0421	Methyl salicylate	152.047	C8H8O3	1234	119-36-8	13.45	183751	181842	46197.1	67592.6	62124.5	55855.6	49937.4	48026	41610.6	34208.7	63049.3	33753.1	14474.4	15483.8	17650.5	9403.94	7649.41	8733.28	C12305	--
KMW0481	Acetic acid, nonyl ester	186.162	C11H22O2	1302	143-13-5	15.54	18387.4	22115.6	9287.1	12590.8	18918.2	11169.1	90882	86267.1	53252	31239.3	53645.7	31231.6	469738	458471	525852	254565	337966	422190	--	--
KMW0494	Decanoic acid, methyl ester	186.162	C11H22O2	1324	110-42-9	15.8	13184.7	13452.5	4025.6	8256.25	4998	3693.34	425270	458946	233355	158863	100591	47215.2	2.00052e+06	1.97814e+06	1.80823e+06	781156	1.24982e+06	1.54805e+06	--	--
KMW0528	Hexanoic acid, 3-hexenyl ester, (Z)-	198.162	C12H22O2	1381	31501-11-8	15.96	5738.77	7422.89	3552	4264.09	6160.46	4185.78	10066.8	11672.6	15721.1	15282.6	11100.4	5283.47	190869	209734	62552.9	39056.2	121109	108827	--	--
KMW0542	Decanoic acid, ethyl ester	200.178	C12H24O2	1398	110-38-3	17.12	22251.6	19301.7	6477.55	10011.9	9026.34	7048.36	250402	301298	1.14234e+06	846280	151455	67575.2	1.38445e+07	1.47583e+07	1.1693e+07	6.05402e+06	1.19408e+07	1.3202e+07	--	--
KMW0561	γ-decalactone	170.131	C10H18O2	1472	706-14-9	18.53	4.9293e+07	4.82841e+07	2.44638e+07	2.96372e+07	1.5015e+07	1.26323e+07	5.76236e+07	6.21592e+07	6.47147e+07	6.58232e+07	8.00208e+07	6.07494e+07	4.04886e+07	4.6889e+07	2.85657e+07	1.70928e+07	2.62262e+07	2.49108e+07	--	--
KMW0568	δ-decalactone	170.131	C10H18O2	1525	705-86-2	18.91	230963	177801	87853.7	93137.6	39581.7	25192.8	1.15985e+07	1.26894e+07	1.0057e+07	1.01285e+07	1.77264e+07	1.02327e+07	5.95586e+06	6.60662e+06	1.5571e+07	9.59333e+06	1.01005e+07	9.69659e+06	--	--
KMW0594	Dodecanoic acid, ethyl ester	228.209	C14H28O2	1494	106-33-2	20.55	1	1	1	1	1	1	25957.7	36207.9	250486	202250	20844.8	9896.51	955176	988636	472162	241785	775276	830932	--	--
KMW0599	Dodecanoic acid, methyl ester	214.193	C13H26O2	1509	111-82-0	19.37	5737.5	4289.49	4383	5210.64	4694.51	5262.98	55183.3	77496.5	69148.7	55127.8	22214.9	10945.3	80842.3	83946.2	63611.1	32934.9	58631.4	66653.1	--	--
KMW0670	γ-dodecalactone	198.162	C12H22O2	1685	2305-05-7	21.82	2.73e+07	2.66967e+07	1.5538e+07	1.9246e+07	1.37778e+07	1.06409e+07	2.50586e+07	2.91783e+07	3.59944e+07	3.72094e+07	3.81419e+07	2.43633e+07	6.99134e+06	7.63678e+06	9.37205e+06	5.88589e+06	6.91592e+06	6.87658e+06	--	--
KMW0684	.delta.-Dodecalactone	198.162	C12H22O2	1721	713-95-1	22.1	96218.6	80271.3	58205.3	65466.2	54646.6	34043	4.5749e+06	5.44147e+06	4.30658e+06	4.27096e+06	4.8305e+06	2.97538e+06	107609	101677	145717	89648.7	100144	102650	--	--
KMW0709	Hexadecanoic acid, ethyl ester	284.272	C18H36O2	1902	628-97-7	24.16	6169.53	5585.32	3936.9	4269.57	5054.07	3145.59	4822.55	5571.56	29017.4	23743.6	7578.32	4698.39	141598	171874	94810.1	56500.3	115869	135637	--	--
KMW0716	Isopropyl palmitate	298.287	C19H38O2	2010	142-91-6	24.31	7471.54	7806.52	5777.2	6933.97	6073.98	3520.2	33662	48240.4	51964.7	47086.6	49145.8	29282.1	28213.7	27266.8	23603.9	13455.8	20483.2	18972.6	--	--
WMW0032	[4aS-(4a.alpha.,5.alpha.,8a.beta.)]- decahydro-1,1,4a-trimethyl-6-methylene-5-(3-methyl-2,4-pentadienyl)-Naphthalene	272.25	C20H32	1909	5957-33-5	24.19	1	1	1	1	1	1	1	1	1	1	1	1	6722.05	7870.1	15804.6	9517.19	8010.83	8154.33	C21729	--
WMW0052	(E)-1-Methyl-4-(6-methylhept-5-en-2-ylidene)cyclohex-1-ene	204.188	C15H24	1533	53585-13-0	19.51	374704	403574	215243	317050	158094	106373	81833.6	122235	239186	212866	116263	61097.2	1	1	1	1	1	1	--	--
WMW0053	Benzene, 1-(1,5-dimethylhexyl)-4-methyl-	204.188	C15H24	1448	1461-02-5	18.95	534732	587510	318944	466020	225636	143819	116111	174571	334011	324100	189466	106699	1	1	1	1	1	1	--	--
XMW0234	cis-.alpha.-Bergamotene	204.188	C15H24	1430	18252-46-5	18.83	1.75642e+06	1.90097e+06	1.04032e+06	1.49188e+06	679013	474598	415973	609282	1.21603e+06	1.11348e+06	610381	333350	14862.9	12483.5	12946.4	4865.45	2943.05	3241.69	--	--
XMW0296	Acetic acid, octyl ester	172.146	C10H20O2	1183	112-14-1	13.69	373422	443156	65242.1	137579	136151	112836	4.4738e+06	4.10626e+06	2.85757e+06	1.95934e+06	2.11773e+06	1.11275e+06	3.58103e+06	3.65731e+06	5.48865e+06	2.68547e+06	3.24175e+06	4.10099e+06	--	--
XMW0208	Octanoic acid, octyl ester	256.24	C16H32O2	1779	2306-88-9	24.07	28476.3	28240.8	4695.49	6990.93	5742.03	2875.3	464925	699855	625486	527558	434365	246134	412366	475807	614767	382149	492045	577746	--	--
XMW0061	Ethanone, 1,1',1''-(1,3,5-benzenetriyl)tris-	204.079	C12H12O3	1726	779-90-8	18.39	112051	130812	75048.2	104261	47830.6	31356.8	32468.4	40048.1	92468	102792	34772.8	25707.8	1	1	1	1	1	1	--	--
XMW0212	1,4 Benzodioxan-6-amine	151.063	C8H9NO2	1456	22013-33-8	19.12	1.06929e+06	1.0736e+06	737731	1.33926e+06	892142	562948	148173	253531	461493	352970	321982	133436	20648	23306.5	25053.5	13291	20143	19281.5	--	--
XMW0205	Benzimidazo[2,1-a]isoquinoline	218.084	C15H10N2	1835	239-44-1	24.03	98623.8	102449	111820	135018	136705	103243	71339.1	94003.4	103775	113588	144735	105259	48266.5	69108.6	67821.2	48233.4	41831.3	45453.4	--	--
WMW0180	Ethyl trans-4-decenoate	198.162	C12H22O2	1311	76649-16-6	16.81	1	1	1	1	1	1	39485.3	43125.7	28834.6	20769	15829.9	8407.2	7.41462e+06	7.80215e+06	1.68122e+06	811231	1.47708e+06	1.68307e+06	--	--
WMW0209	9H-Fluorene, 9-methyl-	180.094	C14H12	1579	2523-37-7	16.08	137879	156779	120362	182340	211639	147902	101731	112608	138966	125781	150255	111691	58676.8	64694.7	88661.5	63505.7	58238.2	64634.4	--	--
XMW0431	Cyclopentanol	86.073	C5H10O	788	96-41-3	5.68	96283.5	120656	65046.7	131817	96731	64205.2	71051.4	91095.3	86362.7	67516.9	73772.9	63338.2	319373	455146	225141	226595	144101	238354	C02020	--
XMW0473	Benzoic acid, hexyl ester	206.131	C13H18O2	1557	6789-88-4	22.85	63128.1	69614.2	51070.8	74255.7	42113.9	27503.8	83554.4	137884	148121	130951	129281	62295.1	318770	346752	224864	120318	201617	209529	--	--
XMW0496	Hydrazine, (4-methoxyphenyl)-	138.079	C7H10N2O	1325	3471-32-7	17.64	17344.8	19971.1	17235.2	25746.7	28178.4	23091.7	12699.5	14095.8	16509.4	15878.6	27415.1	16109.9	9638.9	9373.33	15122	8846.8	8579.91	9617.57	--	--
XMW0537	1H-Inden-5-ol, 2,3-dihydro-	134.073	C9H10O	1267	1470-94-6	14.57	1	1	1	1	1	1	202010	209219	190555	184085	186786	114506	281708	318316	178748	142969	200488	178031	--	--
XMW0553	2-Acetoxyacetophenone	178.063	C10H10O3	1409	7250-94-4	16.8	6897.74	9129.22	1	1	1	1	9371.08	10780.6	15741.1	16624.9	6821.07	3843.88	1.26614e+06	1.38656e+06	138693	75524.1	34522.7	37951.2	--	--
XMW0561	Farnesol, acetate	264.209	C17H28O2	1834	1000352-67-2	23.18	39985.7	43076.5	67910.2	86095.8	59634.6	34187.5	73047	103112	152945	109066	188398	124312	30893.7	33934.6	22327.6	15153.3	10491.3	11056	--	--
XMW0614	Nonanoic acid, ethyl ester	186.162	C11H22O2	1296	123-29-5	15.28	10798.7	10730.8	3112.61	4104.11	3162.41	2915.62	9131.2	10127	26917.1	21740.5	9563.33	8582.16	240975	231168	118448	47965.6	110870	146927	--	--
XMW0692	Nonane, 2,2,4,4,6,8,8-heptamethyl-	226.266	C16H34	1294	4390-04-9	13.78	12200	14147.5	10454.6	15293.2	7283.17	4600.61	5275.97	6072.65	18131.6	22650.6	5002.84	9994.19	2371.09	2842.78	4537.99	2136.93	1473.32	2118.32	--	--
XMW0703	Hexanoic acid, octyl ester	228.209	C14H28O2	1580	4887-30-3	20.39	1.48867e+07	1.52422e+07	2.48156e+06	3.61622e+06	3.04679e+06	2.2e+06	2.08441e+07	2.63352e+07	2.62821e+07	2.36163e+07	1.72186e+07	1.00836e+07	1.03415e+06	1.0415e+06	2.65938e+06	1.3949e+06	1.69619e+06	1.85409e+06	--	--
XMW0710	1H-Tetrazole-1,5-diamine	100.05	CH4N6	-	2165-21-1	17.01	3.18631e+06	3.40656e+06	554476	946545	732703	567570	3.91622e+06	4.43441e+06	3.80672e+06	2.96513e+06	2.73205e+06	1.42761e+06	8.9428e+06	9.60998e+06	1.17397e+07	6.96462e+06	8.59561e+06	9.20658e+06	--	--
XMW0727	Benzaldehyde, 2,5-dimethyl-	134.073	C9H10O	1208	5779-94-2	13.89	566198	625826	361292	456123	1.52214e+06	1.22955e+06	393868	510061	317775	403105	1.2791e+06	1.17339e+06	88431.2	128646	286139	135109	75067.6	137837	--	--
XMW0732	1-Pentanone, 1-(1H-imidazol-4-yl)-	152.095	C8H12N2O	1371	69393-15-3	15.52	7742.7	6844.91	3221.43	6478.07	5506.56	4496.1	86167.6	83829.8	29013.5	19268.1	32573.5	15405	274942	276650	225690	103177	155787	196312	--	--
XMW0737	Ethanone, 1-(2-hydroxy-5-methylphenyl)-	150.068	C9H10O2	1363	1450-72-2	15.62	7781.8	5839.29	6265.99	6229.29	6129.85	6927.8	6125.39	6000.28	5796.26	5181.64	11649.5	7435.3	73316.4	72091	130881	85602.5	70113.1	54728.8	--	--
NMW0003	2,6,9,11-Dodecatetraenal, 2,6,10-trimethyl-, (E,E,E)-	218.167	C15H22O	1752	17909-77-2	21.44	101158	104490	77106.8	110889	78474.6	47596.7	25641.3	38656.9	51409.1	51034.8	35387.8	19044.7	46504.1	54948.8	89875.3	85399.3	51729.5	51255.6	C09729	--
NMW0064	Benzofuran, 4,5,6,7-tetrahydro-3,6-dimethyl-	150.104	C10H14O	1165	494-90-6	16.84	1	1	1	1	1	1	15086.7	16557.5	20949.7	15107	10713.7	5215.36	814365	864216	708643	348607	621949	698072	C09868	--
NMW0127	6-Octenoic acid, 3,7-dimethyl-	170.131	C10H18O2	1314	502-47-6	16.42	1	1	1	1	1	1	33932	34576.7	40559.7	38635.2	66659.3	50429	184890	238172	356467	230138	205820	180144	C16462	--
NMW0128	Phenol, 4-(1-methylpropyl)-	150.104	C10H14O	1315	99-71-8	15.75	33722.2	32889.9	20796	30922.5	25216.3	19199.1	51866.6	53192.2	36802.6	30382.6	72810	35501	59310.6	66142.8	83431.7	41669.7	44207.3	50416.7	C14139	--
NMW0153	Phenol, 4-butyl-	150.104	C10H14O	1362	1638-22-8	17.63	2688.44	2037.02	2406.73	4087.98	5015.54	3965.02	3611.56	4179.4	3812	4889.25	6088.46	3948.72	6744.03	6207.94	21062.2	11334.8	10224.4	10830.4	C14464	--
NMW0161	3-Phenyl-1-propanol, acetate	178.099	C11H14O2	1373	122-72-5	16.67	29029.3	32221.8	12267.8	19331.7	18282.6	15612.2	26043.6	29056.4	80286.2	67440.7	13367.5	9136.83	1.44803e+06	1.60275e+06	455695	270521	494508	484665	C17663	--
NMW0195	2-Propen-1-ol, 3-phenyl-, acetate, (E)-	176.084	C11H12O2	1446	21040-45-9	18.03	39501.2	43250.9	25220	31515.9	33415.1	29219.1	443062	448518	1.13686e+06	1.10109e+06	310804	169039	4.68428e+06	5.46499e+06	728943	407873	691762	649170	C12299	--
NMW0227	(Z)-1-Methyl-4-(6-methylhept-5-en-2-ylidene)cyclohex-1-ene	204.188	C15H24	1515	13062-00-5	19.26	304943	343981	190020	296845	140469	89200.2	65992.5	103755	203113	184885	106302	47539.2	1	1	1	1	1	1	C16814	ko00909
NMW0280	2-Furanmethanol, tetrahydro-.alpha.,.alpha.,5-trimethyl-5-(4-methyl-3-cyclohexen-1-yl)-, [2S-[2.alpha.,5.beta.(R*)]]-	238.193	C15H26O2	1655	26184-88-3	21.59	2.38119e+06	2.36976e+06	1.72733e+06	2.40131e+06	2.77232e+06	2.05425e+06	469726	647408	570027	534116	607724	314604	5128.81	3582.9	4191.19	1900.89	1588.48	1366.75	C16774	--
NMW0319	2,6,10-Dodecatrienal, 3,7,11-trimethyl-, (E,E)-	220.183	C15H24O	1735	502-67-0	22.41	38795	43669.2	29164.3	35814.5	21629.5	16090.4	11755.9	19952	25963.1	23348.6	20235.3	11004.9	4304.14	4832.65	4417.18	2523.08	3397.48	2730.78	C03461	ko00900,ko00909,ko01110
NMW0770	N-ethyl-Acetamide	87.068	C4H9NO	877	625-50-3	10.74	1	1	1	1	1	1	32951	37672.5	91953.8	64941.2	1	31707.1	1.20183e+06	1.12591e+06	61977.2	28877.4	179180	199546	C21404	ko00440
w24	3-Buten-2-one, 4-(4-hydroxy-2,2,6-trimethyl-7-oxabicyclo[4.1.0]hept-1-yl)-	224.141	C13H20O3	1690	38274-01-0	23.5	6519.7	8451.56	27477.9	31284.9	20336.9	13262.9	15280.6	22660.6	10292.7	11370.3	58458.3	40378.4	4716.57	5137.92	4017.51	2203.15	2731.25	3099.12	--	--
w35	Hexanoic acid, 3-phenyl-2-propenyl ester	232.146	C15H20O2	1805	6994-20-3	23.23	34589.7	35774.1	11192.5	13036.2	10869.1	8181.83	109146	165095	271428	249659	80130.8	42591.7	327572	377297	90699.9	48883.3	54278.1	55702.3	--	--
D18	Naphthalene, 2-methoxy-	158.073	C11H10O	1410	93-04-9	15.8	33227.7	30296.8	18865.4	32620.3	33104.7	20498.5	69526.6	83358.7	122115	99991.5	117333	47758.6	132052	128868	121027	52493.1	83393.3	100714	--	--
D68	Ethyl acetoacetate ethylene acetal	174.089	C8H14O4	1123	6413-10-1	13.86	1	1	1	1	1	1	7710.88	8988.31	1	1	1	1	24859.9	37239.2	102181	107087	87241.5	72114.2	--	--
D83	Hexanoic acid, 3,7-dimethyl-2,6-octadienyl ester, (E)-	252.209	C16H28O2	1755	10032-02-7	22.5	22295.6	19856.2	28407.8	45138.6	7069.83	5849.29	116684	176165	81930.5	66471.5	55043.3	25588.1	123299	138979	13215.1	6703.44	7749.2	7829.92	--	--
D85	Butanoic acid, 3-methyl-, hexyl ester	186.162	C11H22O2	1244	10032-13-0	17.9	3.21945e+06	3.41249e+06	648182	1.13665e+06	1.88418e+06	1.34722e+06	4.29603e+06	5.4593e+06	6.16826e+06	4.94991e+06	4.1973e+06	2.14887e+06	41076.4	41733	77299	35827.9	46406	50666.8	--	--
D202	3-Hexen-1-ol, propanoate, (Z)-	156.115	C9H16O2	1100	33467-74-2	10.04	21850.9	24541.6	6914.56	22476	10931.5	9270.05	20066.1	14908.9	10000.3	8217.97	9871.31	5980.86	76077.8	72048.5	131584	59236.4	53929.7	86867.8	C03648	ko00941,ko01100,ko01110
XMW0952	4-Methylhexyl 3-methylbutanoate	200.178	C12H24O2	1312	1215127-80-2	19.62	37585.6	40946.7	12036.9	20951.3	24594.6	18321.8	50325.1	71003.1	89258.9	66736	52420.4	26235.9	2632.93	3079.54	2909.25	1652.19	2338.69	2512.37	--	--
XMW0963	1H-Indene, 1,1,3-trimethyl-	158.11	C12H14	1253	2177-45-9	15.21	3167.63	3687.96	1948.13	4026.89	3385.99	2299.48	4274.68	5881.4	8055.92	9206.47	6944.58	6243.98	2355.67	2037.23	3479.07	2829.31	2671.52	4246.61	--	--
XMW1018	1-Phenylcyclohexylamine	175.136	C12H17N	1571	2201-24-3	21.28	281911	313951	314920	355186	380755	306567	146940	171935	174407	185764	287870	169931	75815.5	74380.4	130287	78867	75651.2	73450	--	--
XMW1064	1,4-Methano-1H-Cyclopropa[d]pyridazine, 4,4a,5,5a-tetrahydro-6,6-dimethyl-, (1.alpha.,4.alpha.,4a.alpha.,5a.alpha.)-	136.1	C8H12N2	-	109746-10-3	18.94	502463	548435	334883	519872	313257	221387	115922	151645	301444	284184	194064	117433	46988.9	52410.1	82086.5	62324	59610	59512.8	--	--
XMW1072	(E)-2,6-Dimethylocta-5,7-dien-2-ol	154.136	C10H18O	1169	7643-60-9	13.51	729362	880127	467867	930628	1.10341e+06	902071	617839	608097	497244	362782	740687	362095	190414	171218	483444	222198	232897	271425	--	--
XMW1093	1, 1, 5-Trimethyl-1, 2-dihydronaphthalene	172.125	C13H16	1396	1000357-25-8	16.48	147280	144360	114487	198312	180877	121812	166230	239774	296594	267652	297934	177513	753935	691081	777486	353133	476510	527908	--	--
XMW1094	Megastigma-4,6(Z),8(E)-triene	176.157	C13H20	1373	51468-85-0	16.15	14400.9	15141	4318.01	7102.2	8407.43	6302.26	87258.8	110170	302311	225102	223368	99383.9	1	1	14780.7	8166.89	5648.69	5190.84	--	--
XMW1102	Vinyl trans-cinnamate	174.068	C11H10O2	1357	17719-70-9	14.95	47536.4	35255	18354.5	20513.4	15313.7	11602.4	54414.2	57910.1	91992.5	87962.1	87534	36326	449009	416515	181972	62429.3	88854.1	78467.2	--	--
XMW1170	Butanoic acid, 2-methyl-, 3,7-dimethyl-2,6-octadienyl ester, (Z)-	238.193	C15H26O2	1576	51117-19-2	21.08	90051.5	99750.3	101814	112232	114427	87541.5	71523.7	83528.5	88097.9	89071.2	135754	84045	37514.5	36661.4	53834.8	34294.9	38712.9	41019.2	--	--
XMW1236	1-Isopropyl-3-tert-butylbenzene	176.157	C13H20	1255	20033-12-9	14.01	21961.9	23841.5	6351.57	14416.4	18682.1	12868.5	116545	152969	446160	292368	328405	136444	1914.28	1816.68	2574.4	1420.91	1202.81	1721.14	--	--
XMW1245	(+)-2-Carene, 2-isopropenyl-	176.157	C13H20	1203	1000151-27-0	16.55	32149.8	30428.5	7122.34	13998.2	16343.2	11294	202992	277628	792373	560058	556820	239406	3864.13	5005.71	6728	3619.65	2779.41	3118.86	--	--
XMW1250	1,3,5-Cycloheptatriene, 2,3,4,5,7,7-hexamethyl-	176.157	C13H20	1279	74779-68-3	15.9	4200.31	4054.43	1232.05	1566.71	2462.6	1558.46	24568	32268.2	80602.5	61713.6	59294.2	26032.9	1	1	1	1	1	1	--	--
XMW1254	Naphthalene, 1,2-dihydro-4,5,7-trimethyl-	172.125	C13H16	1465	53156-11-9	16.38	65560.3	58180.7	32071.7	44759.3	70905.6	34478.3	56487.7	99113.4	87813.6	75724.2	90917	69217.4	4048.33	3743.43	6722.33	5129.76	5360.3	6249.58	--	--
XMW1255	Octanoic acid, 2-pentyl ester	214.193	C13H26O2	1417	55193-30-1	14.09	5363.38	5498.61	1	1	1	1	18613.1	17717.8	36734.5	19962.9	37767.9	10675.8	101354	88778.4	154543	55407.9	81185.2	115568	--	--
XMW1308	1-Octyl trifluoroacetate	226.118	C10H17F3O2	1059	2561-21-9	12.26	17421.7	17533.3	8906.03	13525.1	7185.98	5966.53	4065.17	3737.71	4628.97	5892.43	5416.87	3479.97	19237.3	28396.7	8818.14	6752.93	11379.1	10442.9	--	--
XMW1340	Thieno[2,3-b]thiophene,2-methyl-	153.991	C7H6S2	1364	13393-75-4	21.08	278132	270971	281576	336075	333325	256666	223807	245523	276952	271333	509386	325394	96024.3	105172	156131	102659	94001.8	92389	--	--
XMW1345	Octanoic acid, 3-methylbutyl ester	214.193	C13H26O2	1446	2035-99-6	18.03	113465	124993	17211.8	30459.2	29297.4	22347.5	242251	317818	182629	132715	172313	85916.6	152174	156673	253571	117041	213931	246891	--	--
XMW1354	cis-5-Dodecenoic acid	198.162	C12H22O2	1561	2430-94-6	20.27	27070.6	29109.4	2881.79	3818.52	2670.18	1899.75	5828.54	7175.26	13883.1	15857.4	6940.9	3677.6	768649	798860	507157	263630	610582	631435	--	--
XMW1364	7-Octylidenebicyclo[4.1.0]heptane	206.203	C15H26	1522	82253-11-0	20.55	1	1	1	1	12150.6	10880.7	38142.8	65337.7	25031.6	21225.1	33911.8	15543	440792	441302	605938	310079	378473	377270	--	--
XMW1401	n-Valeric acid cis-3-hexenyl ester	184.146	C11H20O2	1237	35852-46-1	11.91	15394.8	14921.7	8156.93	12591.1	4338.41	4289.76	4582.93	5947.27	9849.32	9240.83	6384.55	3008.99	1	1	1	1	1	1	--	--
XMW1402	2-Acetyl-3-methylbenzo[b]thiophene	190.045	C11H10OS	1584	18781-31-2	22.9	1	1	1	1	1	1	1	1	1	1	1	1	10998.6	12902.2	21647.1	15152.7	14577.6	15921.4	--	--
XMW1435	Isobutyric acid, 2-pinen-10-yl ester	222.162	C14H22O2	1466	29021-37-2	17.53	162263	174762	116685	176214	167776	135504	120538	134645	159833	140624	194190	100954	63377.5	64943	99646.8	60420.5	61694.1	58184	--	--
XMW1496	Phthalic acid, hept-4-yl isobutyl ester	320.199	C19H28O4	2085	1000356-78-3	23.37	1.39475e+06	1.45179e+06	238829	336905	460479	314869	109896	123647	158566	158390	373337	226443	59650.2	66159.7	85257.2	57869.9	108073	113983	--	--
D293	Cyclohexene, 4-[(1E)-1,5-dimethyl-1,4-hexadien-1-yl]-1-methyl-	204.188	C15H24	1512	25532-79-0	19.72	1.24664e+06	1.31111e+06	699154	1.03639e+06	494135	323940	369432	550366	1.0236e+06	917577	596176	330610	44658.5	49434.6	94322.1	54426.5	57591.2	59766	--	--
D303	2H-Pyran-2-one, tetrahydro-6-nonyl-	226.193	C14H26O2	1935	2721-22-4	23.79	73312.9	69424.6	24209.1	35046.1	21038.1	13472.2	477428	676797	717950	660420	641624	379325	119909	141308	128904	78080.7	65239.5	70581.5	--	--
D314	8-Dodecen-1-ol, acetate, (Z)-	226.193	C14H26O2	1605	28079-04-1	20.48	50188.4	47395	13274.4	12738.3	15940.7	7799.6	109338	158844	113925	100575	101117	51134.6	1.7511e+06	1.76858e+06	2.24337e+06	1.22199e+06	1.59823e+06	1.66161e+06	--	--
D366	3-Octen-2-one, 7-methyl-	140.12	C9H16O	996	33046-81-0	12.36	1	1	1	1	1	1	46475.1	44574.4	40251.4	35839.9	38602	21259.8	95259.1	95390.9	281761	164277	185232	198446	--	--
D382	Myristoleyl Alcohol	212.214	C14H28O	1678	34010-15-6	23.06	6788.8	7634.8	7100.95	9036.58	8861.24	6198.46	18551.9	31198.9	33590	26308	28554.6	17384.5	9615.87	11263.7	16862.4	9777.96	15574.1	15592.3	--	--
D397	11-Dodecen-1-yl acetate	226.193	C14H26O2	1604	35153-10-7	23.02	1	1	1	1	1	1	1	1	1	1	1	1	309846	351910	274133	160407	375127	400344	--	--
D400	11-Tetradecen-1-ol, (E)-	212.214	C14H28O	1673	35153-18-5	23.06	6730.79	7374.67	6850.08	9186.64	8107	5673.4	19677	31198.9	33590	26257.3	28554.6	21152.2	10263.5	11078.2	16754.2	10662.5	13874.6	13536.3	--	--
D436	Methyl p-tolyloxyacetate	180.079	C10H12O3	1349	38768-63-7	16.95	78228.4	90915.3	82260.2	123381	132813	99384.1	64376.3	71309.4	84440	77928.3	128102	84443.8	32771.6	37546.5	54916.8	38996.1	33210	35563.6	--	--
XMW1579	Cyclobutane, 1,2:3,4-bis(propaneboronate)	224.139	C10H18B2O4	-	1000159-70-4	14.88	113884	90205.1	112317	120533	128701	131448	306297	334343	303574	175962	419241	210047	521694	539957	1.01689e+06	514109	547529	646847	--	--
XMW1587	diethylboryl-.delta.-Valerolactam	167.148	C9H18BNO	-	1000162-35-6	20.13	1	1	1	1	1	1	14376.6	22119.9	1	1	1	1	58995	60208.1	63496.8	38195.1	78783.6	76908.7	--	--
XMW1603	5,9,9-Trimethyl-spiro[3.5]non-5-en-1-one	178.136	C12H18O	1371	1000185-13-4	20.34	318611	328115	57802.2	97187.6	62078	52688.7	357463	456869	325487	327781	278498	164378	181885	211027	172577	86013	179988	182086	--	--
XMW1767	Bis(dimethylamino)trifluorophosphorane	176.069	C4H12F3N2P	-	1000306-14-7	21.47	115554	133389	119913	131710	154487	109427	33166.2	42339	40804.3	35622.2	39232.9	23782	2414.58	1612.2	1	1	1	1	--	--
XMW1780	Valeric acid, 4-nitrophenyl ester	223.084	C11H13NO4	1740	1000307-98-9	20.21	19042.3	19413.9	13533.6	19694.3	19087.7	12613.8	14382.6	18687.6	22294.5	20675.1	25838.2	13713.6	49258.1	42948.3	50665.7	26931.7	42183.9	39739.6	--	--
XMW1795	Sulfurous acid, 2-ethylhexyl tridecyl ester	376.301	C21H44O3S	2668	1000309-19-6	27.93	14054.5	17773.9	16721.5	26696.6	13770.4	27594.4	60949.1	67953.5	38261.5	33723.6	49956.5	43144.7	17901.4	18830.8	33595.1	15566.6	13568.6	16394	--	--
XMW1814	2,4,8-Trimethyl-1,2,3,4-tetrahydroquinoline	175.136	C12H17N	1548	1000310-53-1	15.81	49216.8	44780.6	29426.4	51039	44287.7	30434.3	66691.2	81534.1	157544	131294	151702	60965.8	53189.6	53743.4	54319.7	24320.3	34988.1	41907.8	--	--
XMW1816	N-(2-fluorobenzoyl)-l-Alanine, pentyl ester	281.143	C15H20FNO3	2067	1000314-04-2	22.8	1	1	1	1	1	1	1	1	1	1	1	1	30152.5	32246	13897.3	7669.25	13511.2	14566.6	--	--
XMW1881	N-methyl-N-methoxycarbonyl-Alanine, undecyl ester	315.241	C17H33NO4	2031	1000328-73-1	23.99	1	1	1	1	1	1	30508.5	30675.3	34534.1	17948.8	66217.9	66215.3	29450.7	34397.8	29345.5	18200.1	23295.8	26368.4	--	--
XMW2020	2-tert-Butyl-6-methylphenol, acetate	206.131	C13H18O2	-	1000364-92-4	22.56	1	1	1	1	1	1	1	1	1	1	1	1	102896	99174	32541.7	16725.4	56704.1	57059.3	--	--
XMW2049	Hexyl (E)-2-methylbut-2-enoate	184.146	C11H20O2	-	1000373-74-3	19.44	29165.7	30851	5242.99	8085.23	8516.4	5817.51	162775	226629	67687.2	52974.5	117730	60389.9	1	1	1	1	1	1	--	--
XMW2051	(Z)-Dec-4-enyl ethyl carbonate	228.173	C13H24O3	1548	1000373-79-1	22.58	1.0959e+06	1.12718e+06	193030	267109	145334	94153.5	7.96947e+06	1.0204e+07	8.27325e+06	7.64359e+06	7.53232e+06	4.65522e+06	2.21558e+06	2.33965e+06	4.62122e+06	2.78419e+06	3.13496e+06	3.34818e+06	--	--
XMW2066	N-dimethylaminomethylene-O-Methyl-DL-serine, ethyl ester	202.132	C9H18N2O3	1360	1000375-99-6	18.87	1906.1	2273.83	2152.25	3078.5	1345.53	1125.81	4056.97	4381.23	4745.51	4225.04	8479.27	7840	18068.9	16106.3	11497.5	11370.4	10632.7	10483	--	--
XMW2233	(Z)-3,7-dimethyl-2,6-Octadien-1-ol, propanoate	210.162	C13H22O2	1455	105-91-9	20.74	17664	17625.1	24656.3	33313.6	24346.1	17641.1	22875.9	36966.4	42117.4	35917.3	23222.1	10571.2	1	1	1	1	1	1	--	--
XMW2278	2,3-Dihydro-1-ethyl-1H-2-methylcyclopenta[b]quinoxaline	212.131	C14H16N2	1807	109682-79-3	21.6	24871.1	22265.8	38375.7	44663.3	20568.2	16416.9	20123	26898.4	41091.3	43943.5	47655.4	24591	1	1	1	1	1	1	--	--
XMW2340	2-Methoxy-5-methylphenol	138.068	C8H10O2	1193	1195-09-1	13.47	729689	882292	464268	927329	1.10442e+06	900377	617839	607330	497222	361496	737682	361773	191147	171994	483133	231859	232573	269042	--	--
XMW2344	2,4-dimethyl-Quinoline	157.089	C11H11N	1454	1198-37-4	19.52	116323	124359	75424.6	114348	60869.2	39197	33646.5	50828.8	83848.7	79745.1	44409.3	27633.5	1	1	1	1	1	1	--	--
XMW2347	(5S,8R,8aS)-8-Methyl-5-((Z)-pent-2-en-4-yn-1-yl)octahydroindolizine	203.167	C14H21N	1559	120328-23-6	20.88	120456	130216	31472.9	52310.1	44558.3	32765.6	1.55376e+06	2.14295e+06	1.85123e+06	1.53326e+06	1.63406e+06	876180	161417	167847	219093	117462	160330	170664	--	--
XMW2569	decyl-Cyclohexane	224.25	C16H32	1656	1795-16-0	22.24	9296.39	9296.85	12650.7	14177.3	12406.3	10949.4	8751.82	9589.38	31580.5	30568.9	31715.5	22651.5	1	1	1	1	1	1	--	--
XMW2604	2,6-Diaminopurine	150.065	C5H6N6	1823	1904-98-9	18.85	71903.5	77030.1	44939.4	60093.2	31753.4	20964	151270	158184	144036	128758	210702	122399	59478.1	75875.7	245341	158115	111769	94238.5	--	--
XMW2683	9-Ethylbicyclo(3.3.1)nonan-9-ol	168.151	C11H20O	1292	21915-33-3	17.63	130907	159696	115658	175219	165537	124986	86334.2	100503	125599	117814	173736	86687.7	54327.3	54096.2	83026.3	56994	50905	55602.4	--	--
XMW2737	2-hexyl-1-Decanol	242.261	C16H34O	1504	2425-77-6	22.31	6770.43	5965.63	9429.1	11884.3	9181.71	7836.96	1	1	1	1	1	1	98301.2	101473	63365.1	37758.9	63068.9	67905	--	--
XMW2781	4-propyl-Benzenamine	135.105	C9H13N	1313	2696-84-6	18.91	156620	190894	161216	227802	172153	154055	82393.3	101564	128840	102721	177172	109411	46225.3	50944.6	84521.6	60052.9	56332.4	54006.7	--	--
XMW2847	1,2,3,4-tetrahydro-1,6,8-trimethyl-Naphthalene	174.141	C13H18	1454	30316-36-0	15.37	935087	907978	470192	932533	1.02581e+06	712862	819983	1.08702e+06	1.63287e+06	1.27996e+06	1.9051e+06	772585	66807.5	58221.5	158237	65413.3	79597.1	81251.2	--	--
XMW2851	Decanoic acid, propyl ester	214.193	C13H26O2	1490	30673-60-0	17.7	1	1	1	1	1	1	4476.78	3805.73	8200.44	6372.01	4908.55	3004.3	95645.9	90153.9	64862.3	27534.2	53138.3	63248.8	--	--
XMW2967	tetrahydro-1H,5H,7H,11H-Dipyrazolo[1,2-a:1',2'-d][1,2,4,5]tetrazine	168.137	C8H16N4	1451	37882-92-1	14.88	122485	97287.1	112317	119248	128927	131692	316500	325249	303574	197514	420342	210047	521694	539957	1.01523e+06	514109	523095	646847	--	--
XMW2993	5-Methyl-2,4-diisopropylphenol	192.151	C13H20O	1496	40625-96-5	17.85	1.1078e+06	1.08694e+06	787705	1.12157e+06	1.236e+06	1.00809e+06	1.54601e+06	1.60806e+06	2.49657e+06	2.3539e+06	3.12503e+06	1.62284e+06	36664.8	37390	78652.6	51091.8	44508.1	43494.9	--	--
XMW3001	1-methoxy-4-(1-methylethyl)-Benzene	150.104	C10H14O	1117	4132-48-3	15.62	1	1	1	1	1	1	18422.9	15666.5	41728.3	27294.4	19629.6	10143.3	444424	294669	53950.9	27222.7	39884.8	30639.9	--	--
XMW3078	2,4-dihydroxy-6-methyl-Benzaldehyde	152.047	C8H8O3	1536	487-69-4	17.21	99283.5	95584.2	42364	50527.5	81100.3	69965.2	91915.8	107699	53763.7	49796.7	79000.4	54005.1	442043	427468	938223	598294	425151	396780	--	--
XMW3132	(Z)-5-Decen-1-ol	156.151	C10H20O	1266	51652-47-2	14.6	1	1	1	1	1	1	697536	650309	373917	277761	518473	307144	801840	843119	1.54559e+06	822857	1.02777e+06	1.13564e+06	--	--
XMW3153	1,3-Dimethyl-5-n-hexyladamantane	248.25	C18H32	1598	52873-50-4	17.27	114607	111943	135582	173304	163224	125964	76362.1	94116.7	82224.2	75522.3	154092	79263.3	11114.3	9396.91	29951.3	16296	19762	17408.3	--	--
XMW3217	2-(formyloxy)-1-phenyl-Ethanone	164.047	C9H8O3	1393	55153-12-3	15.12	75576.1	104051	50654.7	88308.1	76956.6	56212.2	116697	122902	54623.5	44233.5	63471.6	44328.5	8078.84	7796.27	21391.8	6402.6	5296.75	6262.57	--	--
XMW3239	Isoflurophate	184.066	C6H14FO3P	-	55-91-4	20.14	187097	136459	308033	291057	357662	292673	298402	422351	238763	229230	737979	486427	42793.5	60833.3	57530.2	38662.2	22986.1	22448.9	C00202	--
XMW3427	1,1'-Methylene-bis(di-2-propenylamine)	206.178	C13H22N2	1372	6321-38-6	19.73	108280	124707	36012.1	47953.8	27399.8	21295.9	113433	136867	268293	242320	199350	120630	32332.8	40324.4	70659.7	44503.8	39653	41372.8	--	--
XMW3480	2-methyl-2-(4-methyl-3-methylenepentyl)-1,3-Dioxolane	184.146	C11H20O2	1212	66972-05-2	13.86	1	1	1	1	1	1	8277.65	8885.25	1	1	1	1	24859.9	37239.2	106750	107087	87241.5	72114.2	--	--
XMW3500	Decanoic acid, 2-methylbutyl ester	242.225	C15H30O2	1649	68067-33-4	22.88	4441.35	3266.16	1	1	1	1	32440.2	48984.3	50394.5	47447.8	30229.1	16073.6	901651	989803	94451.9	46082.9	190587	196629	--	--
XMW3527	N,N'-methanetetraylbis-2-Propanamine	126.116	C7H14N2	-	693-13-0	23.54	2839.26	3530.66	1	1	1	1	14308.7	21232.7	10139.8	9133.79	11343.3	6855.48	5647.4	6493.36	4818.9	3317.82	5416.98	4885.5	--	--
XMW3632	N-(2-hydroxyethyl)-Decanamide	215.189	C12H25NO2	1857	7726-08-1	21.31	3.67454e+06	3.56952e+06	3.80385e+06	4.40236e+06	4.42714e+06	3.45515e+06	2.81812e+06	3.18413e+06	3.62066e+06	3.72985e+06	5.99992e+06	3.76108e+06	1.59265e+06	1.76153e+06	2.81126e+06	1.80101e+06	1.59357e+06	1.58138e+06	--	--
XMW3639	(1-methylheptyl)-Benzene	190.172	C14H22	1358	777-22-0	15.7	4640.8	3786.26	4325.17	5323.11	5807.97	4516.9	3372.38	4119.24	1	1	1	1	43253.5	43452.3	60550.3	44854.7	38810.8	38437.1	--	--
XMW3699	N-(3-Iodopropyl)carbamic acid, benzyl ester	319.007	C11H14INO2	1971	84792-78-9	22.51	8909.78	7187.33	3013.86	5114.72	2385.18	1677.76	25047.9	33002.1	14928.3	15338.7	10475.4	7624.13	398938	429460	284188	154167	405404	389016	--	--
XMW3755	Methyl nicotinate	137.048	C7H7NO2	1139	93-60-7	12.39	245068	220020	149046	152032	98403.1	90910.4	371063	402091	523865	560695	163573	197314	5724.17	4562.73	1	1	1	1	--	--
XMW3767	2,3-dihydro-1,1,4,6-tetramethyl-1H-Indene	174.141	C13H18	1350	941-60-6	11.99	16789.9	14672.9	10040.7	16594.9	15043.3	9392.91	19494.3	25740.3	41918.6	41034.1	36614.3	26095.8	2482.68	2676.31	3959.27	3029.38	3493.61	3584.88	--	--
