# Supplementary material for: Transcriptomic and Metabolomic Analyses Provide Insights into the Formation of the Peach-like Aroma of Fragaria nilgerrensis Schlecht. Fruits
Source: Genes (Basel). 2022 Jul 20;13(7):1285. doi: 10.3390/genes13071285 (PMC9318527; doi:10.3390/genes13071285)
Supplement: Supplementary file 1 [file genes-13-01285-s001.zip › Table S3.xlsx]

## Sheet: Sheet1
Index	Compounds	Exact mass(Da)	Formula	NIST_RI	CAS	RT	RI	Match factor	NA-1	NA-4	NA-2	NA-5	NA-3	NA-6	PA-1	PA-4	PA-2	PA-5	PA-3	PA-6	HA-1	HA-4	HA-2	HA-5	HA-3	HA-6
w19	δ-octalactone	142.099	C8H14O2	1288	698-76-0	15.07	1280.64	90	18478.7	15446.1	11158.8	11119.7	5676.98	4348.59	117256	130655	160535	156176	96603.1	115204	91082.5	103567	85740.3	101943	111201	98062.8
KMW0546	Acetic acid, decyl ester	200.178	C12H24O2	1408	112-17-4	17.38	1406.84	98.8	284943	304721	77235.8	87276.3	100981	91685.9	2.12006e+06	2.45219e+06	1.95303e+06	1.64785e+06	1.693e+06	923691	9.94752e+06	1.04297e+07	1.28126e+07	7.32644e+06	9.84857e+06	1.06809e+07
KMW0191	Hexanoic acid, ethyl ester	144.115	C8H16O2	1002	123-66-0	9.74	997.06	83.7	101892	138965	34389.1	96121.4	87500.6	62549	828462	604436	1.56418e+06	829475	256800	140412	366868	327282	442575	166794	287503	507968
KMW0204	Acetic acid, hexyl ester	144.115	C8H16O2	1014	142-92-7	9.99	1010.24	96.5	198375	246275	40682.2	92406.6	103160	78941.2	651653	484852	446286	270607	209937	104178	542678	498176	951567	428933	406704	636919
KMW0229	Hexanoic acid, 1-methylethyl ester	158.131	C9H18O2	1040	2311-46-8	10.43	1033.76	86.6	58302	75377.4	17259.9	23855.1	23829.9	20310.2	117619	101051	186701	112834	79157.1	49413.4	99867.7	91386.2	124427	59620.5	58192.9	99231.7
KMW0232	Octanoic acid, methyl ester	158.131	C9H18O2	1041	111-11-5	12.07	1121.36	89.7	91845.9	114384	21241.3	58457.4	40792.3	31626.6	632023	502027	218564	122995	110988	54318.5	295771	274136	363352	135946	181607	295851
KMW0390	Octanoic acid, ethyl ester	172.146	C10H20O2	1198	106-32-1	13.43	1193.66	85.7	24469.8	24097.5	10644.5	20309.5	13595.9	11753.8	375478	345109	738355	465413	136587	68642.2	2.58212e+06	2.59793e+06	2.0413e+06	855547	1.68719e+06	2.37321e+06
KMW0481	Acetic acid, nonyl ester	186.162	C11H22O2	1302	143-13-5	15.54	1305.99	84.5	18387.4	22115.6	9287.1	12590.8	18918.2	11169.1	90882	86267.1	53252	31239.3	53645.7	31231.6	469738	458471	525852	254565	337966	422190
KMW0494	Decanoic acid, methyl ester	186.162	C11H22O2	1324	110-42-9	15.8	1320.43	92	13184.7	13452.5	4025.6	8256.25	4998	3693.34	425270	458946	233355	158863	100591	47215.2	2.00052e+06	1.97814e+06	1.80823e+06	781156	1.24982e+06	1.54805e+06
KMW0568	δ-decalactone	170.131	C10H18O2	1525	705-86-2	18.91	1493.44	96.2	230963	177801	87853.7	93137.6	39581.7	25192.8	1.15985e+07	1.26894e+07	1.0057e+07	1.01285e+07	1.77264e+07	1.02327e+07	5.95586e+06	6.60662e+06	1.5571e+07	9.59333e+06	1.01005e+07	9.69659e+06
KMW0594	Dodecanoic acid, ethyl ester	228.209	C14H28O2	1494	106-33-2	20.55	1590.72	79.3	1	1	1	1	1	1	25957.7	36207.9	250486	202250	20844.8	9896.51	955176	988636	472162	241785	775276	830932
KMW0599	Dodecanoic acid, methyl ester	214.193	C13H26O2	1509	111-82-0	19.37	1520.57	77.3	5737.5	4289.49	4383	5210.64	4694.51	5262.98	55183.3	77496.5	69148.7	55127.8	22214.9	10945.3	80842.3	83946.2	63611.1	32934.9	58631.4	66653.1
KMW0709	Hexadecanoic acid, ethyl ester	284.272	C18H36O2	1902	628-97-7	24.16	1990.55	85.7	6169.53	5585.32	3936.9	4269.57	5054.07	3145.59	4822.55	5571.56	29017.4	23743.6	7578.32	4698.39	141598	171874	94810.1	56500.3	115869	135637
KMW0716	Isopropyl palmitate	298.287	C19H38O2	2010	142-91-6	24.31	2020.35	81.6	7471.54	7806.52	5777.2	6933.97	6073.98	3520.2	33662	48240.4	51964.7	47086.6	49145.8	29282.1	28213.7	27266.8	23603.9	13455.8	20483.2	18972.6
XMW0296	Acetic acid, octyl ester	172.146	C10H20O2	1183	112-14-1	13.69	1207.49	99.2	373422	443156	65242.1	137579	136151	112836	4.4738e+06	4.10626e+06	2.85757e+06	1.95934e+06	2.11773e+06	1.11275e+06	3.58103e+06	3.65731e+06	5.48865e+06	2.68547e+06	3.24175e+06	4.10099e+06
XMW0208	Octanoic acid, octyl ester	256.24	C16H32O2	1779	2306-88-9	24.07	1975.36	75.7	28476.3	28240.8	4695.49	6990.93	5742.03	2875.3	464925	699855	625486	527558	434365	246134	412366	475807	614767	382149	492045	577746
XMW0473	Benzoic acid, hexyl ester	206.131	C13H18O2	1557	6789-88-4	22.85	1788.74	74.3	63128.1	69614.2	51070.8	74255.7	42113.9	27503.8	83554.4	137884	148121	130951	129281	62295.1	318770	346752	224864	120318	201617	209529
NMW0195	2-Propen-1-ol, 3-phenyl-, acetate, (E)-	176.084	C11H12O2	1446	21040-45-9	18.03	1444.13	95.6	39501.2	43250.9	25220	31515.9	33415.1	29219.1	443062	448518	1.13686e+06	1.10109e+06	310804	169039	4.68428e+06	5.46499e+06	728943	407873	691762	649170
w35	Hexanoic acid, 3-phenyl-2-propenyl ester	232.146	C15H20O2	1805	6994-20-3	23.23	1840.89	82	34589.7	35774.1	11192.5	13036.2	10869.1	8181.83	109146	165095	271428	249659	80130.8	42591.7	327572	377297	90699.9	48883.3	54278.1	55702.3
D83	Hexanoic acid, 3,7-dimethyl-2,6-octadienyl ester, (E)-	252.209	C16H28O2	1755	10032-02-7	22.5	1749.87	88.5	22295.6	19856.2	28407.8	45138.6	7069.83	5849.29	116684	176165	81930.5	66471.5	55043.3	25588.1	123299	138979	13215.1	6703.44	7749.2	7829.92
XMW1102	Vinyl trans-cinnamate	174.068	C11H10O2	1357	17719-70-9	14.95	1274.53	88.2	47536.4	35255	18354.5	20513.4	15313.7	11602.4	54414.2	57910.1	91992.5	87962.1	87534	36326	449009	416515	181972	62429.3	88854.1	78467.2
XMW1255	Octanoic acid, 2-pentyl ester	214.193	C13H26O2	1417	55193-30-1	14.09	1228.74	71.5	5363.38	5498.61	1	1	1	1	18613.1	17717.8	36734.5	19962.9	37767.9	10675.8	101354	88778.4	154543	55407.9	81185.2	115568
XMW1345	Octanoic acid, 3-methylbutyl ester	214.193	C13H26O2	1446	2035-99-6	18.03	1443.87	66.9	113465	124993	17211.8	30459.2	29297.4	22347.5	242251	317818	182629	132715	172313	85916.6	152174	156673	253571	117041	213931	246891
XMW1780	Valeric acid, 4-nitrophenyl ester	223.084	C11H13NO4	1740	1000307-98-9	20.21	1570.59	41.5	19042.3	19413.9	13533.6	19694.3	19087.7	12613.8	14382.6	18687.6	22294.5	20675.1	25838.2	13713.6	49258.1	42948.3	50665.7	26931.7	42183.9	39739.6
XMW1881	N-methyl-N-methoxycarbonyl-Alanine, undecyl ester	315.241	C17H33NO4	2031	1000328-73-1	23.99	1960.78	47.4	1	1	1	1	1	1	30508.5	30675.3	34534.1	17948.8	66217.9	66215.3	29450.7	34397.8	29345.5	18200.1	23295.8	26368.4
XMW2051	(Z)-Dec-4-enyl ethyl carbonate	228.173	C13H24O3	1548	1000373-79-1	22.58	1759.63	95.5	1.0959e+06	1.12718e+06	193030	267109	145334	94153.5	7.96947e+06	1.0204e+07	8.27325e+06	7.64359e+06	7.53232e+06	4.65522e+06	2.21558e+06	2.33965e+06	4.62122e+06	2.78419e+06	3.13496e+06	3.34818e+06
XMW2066	N-dimethylaminomethylene-O-Methyl-DL-serine, ethyl ester	202.132	C9H18N2O3	1360	1000375-99-6	18.87	1491.23	67.2	1906.1	2273.83	2152.25	3078.5	1345.53	1125.81	4056.97	4381.23	4745.51	4225.04	8479.27	7840	18068.9	16106.3	11497.5	11370.4	10632.7	10483
XMW2851	Decanoic acid, propyl ester	214.193	C13H26O2	1490	30673-60-0	17.7	1425.08	75.4	1	1	1	1	1	1	4476.78	3805.73	8200.44	6372.01	4908.55	3004.3	95645.9	90153.9	64862.3	27534.2	53138.3	63248.8
XMW3500	Decanoic acid, 2-methylbutyl ester	242.225	C15H30O2	1649	68067-33-4	22.88	1792.12	58.8	4441.35	3266.16	1	1	1	1	32440.2	48984.3	50394.5	47447.8	30229.1	16073.6	901651	989803	94451.9	46082.9	190587	196629
