# Supplementary material for: Transcriptomic and Metabolomic Analyses Provide Insights into the Formation of the Peach-like Aroma of Fragaria nilgerrensis Schlecht. Fruits
Source: Genes (Basel). 2022 Jul 20;13(7):1285. doi: 10.3390/genes13071285 (PMC9318527; doi:10.3390/genes13071285)
Supplement: Supplementary file 1 [file genes-13-01285-s001.zip › Table S4.xlsx]

## Sheet: Sheet1
all_ID	HA-1	HA-2	HA-3	NA-1	NA-2	NA-3	PA-1	PA-2	PA-3	NA_vs_PA.FoldChange	NA_vs_PA.log2FoldChange	NA_vs_PA.regulated	NA_vs_HA.FoldChange	NA_vs_HA.log2FoldChange	NA_vs_HA.regulated	chr	start	end	strand	gene_name	gene_description	KEGG	KEGG pathway	NR	Swissprot	Tremble	KOG	GO	Pfam
gene-LOC105352991	808.92	398.88	426.5	40.63	42.42	38.76	420.97	333.09	413.08	9.73093	3.28258	up	14.5006	3.85805	up	NC_020497.1	14625609	14627439	+	LOC105352991	--	--	--	PREDICTED: vinorine synthase-like [Fragaria vesca subsp. vesca]	RecName: Full=Vinorine synthase; EC=2.3.1.160;	SubName: Full=Alcohol acyltransferase {ECO:0000313|EMBL:APB87286.1};	--	GO:0050636,vinorine synthase activity; GO:0009820,alkaloid metabolic process	PF02458.15:Transferase family
gene-LOC101299019	6391.56	4820.5	4835.51	2759.25	2479.78	2725.14	5681.11	4517.84	5819.65	2.0457	1.0326	up	2.17909	1.12372	up	NC_020496.1	27565982	27567839	+	LOC101299019	--	--	--	PREDICTED: BAHD acyltransferase At5g47980-like [Fragaria vesca subsp. vesca]	RecName: Full=BAHD acyltransferase At5g47980; EC=2.3.1.-;	SubName: Full=Alcohol acyltransferase {ECO:0000313|EMBL:APB87286.1};	--	GO:0016747,transferase activity, transferring acyl groups other than amino-acyl groups	PF02458.15:Transferase family
gene-LOC101293406	19.84	16.93	20.46	2.71	1.54	1.36	5.44	6.3	5.71	3.17965	1.66887	up	11.1139	3.47429	up	NC_020496.1	5066726	5071497	-	LOC101293406	--	--	--	PREDICTED: probable linoleate 9S-lipoxygenase 5 [Fragaria vesca subsp. vesca]	RecName: Full=Probable linoleate 9S-lipoxygenase 5; EC=1.13.11.58; AltName: Full=Leaf lipoxygenase;	RecName: Full=Lipoxygenase {ECO:0000256|RuleBase:RU003975}; EC=1.13.11.- {ECO:0000256|RuleBase:RU003975};	--	GO:0005737,cytoplasm; GO:0046872,metal ion binding; GO:0016702,oxidoreductase activity, acting on single donors with incorporation of molecular oxygen, incorporation of two atoms of oxygen; GO:0031408,oxylipin biosynthetic process	PF00305.19:Lipoxygenase
gene-LOC101302634	0.64	0.45	2.35	0.36	0.1	0.34	0.39	0.02	0.13	--	--	--	4.73014	2.24188	up	NC_020493.1	8445807	8449100	-	LOC101302634	--	--	--	PREDICTED: linoleate 13S-lipoxygenase 3-1, chloroplastic-like [Fragaria vesca subsp. vesca]	RecName: Full=Linoleate 13S-lipoxygenase 3-1, chloroplastic; EC=1.13.11.12; Flags: Precursor;	RecName: Full=Lipoxygenase {ECO:0000256|RuleBase:RU003975}; EC=1.13.11.- {ECO:0000256|RuleBase:RU003975};	--	GO:0009570,chloroplast stroma; GO:0009534,chloroplast thylakoid; GO:0016165,linoleate 13S-lipoxygenase activity; GO:0046872,metal ion binding; GO:0031408,oxylipin biosynthetic process	PF00305.19:Lipoxygenase
gene-LOC101312801	23.17	21.52	31.62	36.77	44.36	38.58	23.5	23.7	23.14	0.595214	-0.748519	down	0.689268	-0.536864	down	NC_020492.1	32822895	32825063	+	LOC101312801	--	--	--	PREDICTED: allene oxide synthase [Fragaria vesca subsp. vesca]	RecName: Full=Allene oxide synthase 1, chloroplastic {ECO:0000303|PubMed:12351632}; Short=LeAOS1 {ECO:0000303|PubMed:12351632}; EC=4.2.1.92 {ECO:0000305}; AltName: Full=Cytochrome P450 74A {ECO:0000305}; Flags: Precursor;	SubName: Full=Uncharacterized protein {ECO:0000313|EMBL:EMJ23719.1};	--	GO:0009941,chloroplast envelope; GO:0009535,chloroplast thylakoid membrane; GO:0020037,heme binding; GO:0047987,hydroperoxide dehydratase activity; GO:0005506,iron ion binding; GO:0004497,monooxygenase activity; GO:0016705,oxidoreductase activity, acting on paired donors, with incorporation or reduction of molecular oxygen; GO:0006952,defense response; GO:0009695,jasmonic acid biosynthetic proces…	PF00067.22:Cytochrome P450
gene-LOC101309231	1094.17	1428.5	1779.84	504.2	510.16	529.15	340.92	418.71	413.2	0.770351	-0.376412	down	3.01535	1.59233	up	NC_020493.1	26766124	26767810	-	LOC101309231	--	--	--	PREDICTED: omega-6 fatty acid desaturase, endoplasmic reticulum isozyme 2 [Fragaria vesca subsp. vesca]	RecName: Full=Delta(12)-acyl-lipid-desaturase {ECO:0000303|PubMed:12354116}; EC=1.14.19.- {ECO:0000305}; AltName: Full=Delta(12)-oleate desaturase {ECO:0000303|PubMed:12464604}; Short=PgFAD2 {ECO:0000303|PubMed:12464604};	SubName: Full=Delta-12 fatty acid desaturase {ECO:0000313|EMBL:AIB55752.1};	--	GO:0016021,integral component of membrane; GO:0016717,oxidoreductase activity, acting on paired donors, with oxidation of a pair of donors resulting in the reduction of molecular oxygen to two molecules of water; GO:0006636,unsaturated fatty acid biosynthetic process	PF00487.24:Fatty acid desaturase
gene-LOC101307465	21.72	28.25	18.37	89.76	98.41	107.97	31.62	32.43	26.39	0.309928	-1.69	down	0.248295	-2.00987	down	NC_020493.1	2883855	2886218	-	LOC101307465	--	--	--	PREDICTED: sphingolipid delta(4)-desaturase DES1-like [Fragaria vesca subsp. vesca]	RecName: Full=Sphingolipid delta(4)-desaturase DES1-like; EC=1.14.19.17 {ECO:0000305|PubMed:18978071};	SubName: Full=Uncharacterized protein {ECO:0000313|EMBL:EMJ12773.1};	Fatty acid desaturase	GO:0005789,endoplasmic reticulum membrane; GO:0016021,integral component of membrane; GO:0042284,sphingolipid delta-4 desaturase activity; GO:0046513,ceramide biosynthetic process; GO:0030148,sphingolipid biosynthetic process	PF00487.24:Fatty acid desaturase
gene-LOC101306861	101.99	51.03	43.12	8.4	4.71	4.9	53.83	25.24	38.54	6.69337	2.74273	up	11.8215	3.56335	up	NC_020497.1	18308532	18311108	-	LOC101306861	--	--	--	PREDICTED: omega-3 fatty acid desaturase, chloroplastic [Fragaria vesca subsp. vesca]	RecName: Full=Omega-3 fatty acid desaturase, chloroplastic; EC=1.14.19.-; Flags: Precursor;	SubName: Full=Uncharacterized protein {ECO:0000313|EMBL:ONI24632.1};	--	GO:0031969,chloroplast membrane; GO:0016717,oxidoreductase activity, acting on paired donors, with oxidation of a pair of donors resulting in the reduction of molecular oxygen to two molecules of water; GO:0006636,unsaturated fatty acid biosynthetic process	PF11960.8:Domain of unknown function (DUF3474)
gene-LOC101294002	265.66	179.68	176	1028.54	960.96	926.62	407.13	456.6	476.35	0.466301	-1.10067	down	0.230302	-2.1184	down	NC_020491.1	3655538	3660594	+	LOC101294002	--	--	--	PREDICTED: peroxisomal fatty acid beta-oxidation multifunctional protein AIM1 [Fragaria vesca subsp. vesca]	RecName: Full=Peroxisomal fatty acid beta-oxidation multifunctional protein AIM1; AltName: Full=Protein ABNORMAL INFLORESCENCE MERISTEM 1; Short=AtAIM1; Includes: RecName: Full=Enoyl-CoA hydratase/3-2-trans-enoyl-CoA isomerase/3-hydroxybutyryl-CoA epimerase; EC=4.2.1.17; EC=5.1.2.3; EC=5.3.3.8; Includes: RecName: Full=3-hydroxyacyl-CoA dehydrogenase; EC=1.1.1.35;	SubName: Full=Uncharacterized protein {ECO:0000313|EMBL:EMJ05454.1};	Hydroxyacyl-CoA dehydrogenase/enoyl-CoA hydratase	GO:0005618,cell wall; GO:0009507,chloroplast; GO:0005777,peroxisome; GO:0009506,plasmodesma; GO:0003857,3-hydroxyacyl-CoA dehydrogenase activity; GO:0008692,3-hydroxybutyryl-CoA epimerase activity; GO:0004165,dodecenoyl-CoA delta-isomerase activity; GO:0004300,enoyl-CoA hydratase activity; GO:0006635,fatty acid beta-oxidation; GO:0009908,flower development; GO:0009695,jasmonic acid biosynthetic p…	PF02737.18:3-hydroxyacyl-CoA dehydrogenase, NAD binding domain
gene-LOC101311794	31.15	41.59	53.75	17.4	21.74	21.28	24.52	36.27	26.19	1.45574	0.541752	up	2.26134	1.17718	up	NC_020491.1	8961248	8963339	+	LOC101311794	--	--	--	PREDICTED: bifunctional epoxide hydrolase 2-like [Fragaria vesca subsp. vesca]	--	SubName: Full=Uncharacterized protein {ECO:0000313|EMBL:ONH96963.1};	Soluble epoxide hydrolase	GO:0003824,catalytic activity	PF00561.20:alpha/beta hydrolase fold
gene-LOC101291530	0.64	0.3	0.08	0.68	0	0.3	6.91	10.86	8.62	27.9721	4.80592	up	--	--	--	NC_020495.1	18014611	18016602	+	LOC101291530	--	--	--	PREDICTED: bifunctional epoxide hydrolase 2-like [Fragaria vesca subsp. vesca]	RecName: Full=Proline iminopeptidase; Short=PIP; EC=3.4.11.5; AltName: Full=Prolyl aminopeptidase; Short=PAP;	SubName: Full=Uncharacterized protein {ECO:0000313|EMBL:ONI17394.1};	Soluble epoxide hydrolase	GO:0009507,chloroplast; GO:0005829,cytosol; GO:0004177,aminopeptidase activity	PF00561.20:alpha/beta hydrolase fold
gene-LOC101314680	513.15	591.9	458.86	146.75	113.83	158.4	186.84	202.74	215.89	1.46994	0.555761	up	4.03277	2.01177	up	NC_020496.1	29071214	29073608	-	LOC101314680	--	--	--	PREDICTED: probable cinnamyl alcohol dehydrogenase 1 [Fragaria vesca subsp. vesca]	RecName: Full=Probable cinnamyl alcohol dehydrogenase 1; Short=CAD 1; EC=1.1.1.195;	SubName: Full=Cinnamyl alcohol dehydrogenase 2 {ECO:0000313|EMBL:AKC35072.1}; EC=1.1.1.195 {ECO:0000313|EMBL:AKC35072.1};	Alcohol dehydrogenase, class V	GO:0045551,cinnamyl-alcohol dehydrogenase activity; GO:0052747,sinapyl alcohol dehydrogenase activity; GO:0008270,zinc ion binding; GO:0009809,lignin biosynthetic process	PF08240.12:Alcohol dehydrogenase GroES-like domain
gene-LOC101297378	46.85	12.95	12.77	2.65	2.9	1.77	3.23	7.92	6.12	2.38064	1.25135	up	10.7051	3.42023	up	NC_020497.1	11537390	11539178	-	LOC101297378	--	K23259 isopropanol dehydrogenase (NADP+) [EC:1.1.1.80] | (GenBank) Alcohol dehydrogenase zinc-binding domain protein (A)	ko00640: Propanoate metabolism	PREDICTED: probable mannitol dehydrogenase [Fragaria vesca subsp. vesca]	RecName: Full=Probable mannitol dehydrogenase; EC=1.1.1.255; AltName: Full=NAD-dependent mannitol dehydrogenase;	SubName: Full=Cinnamyl alcohol dehydrogenase {ECO:0000313|EMBL:AFQ36034.1}; EC=1.1.1.195 {ECO:0000313|EMBL:AFQ36034.1};	Alcohol dehydrogenase, class V	GO:0046029,mannitol dehydrogenase activity; GO:0008270,zinc ion binding	PF08240.12:Alcohol dehydrogenase GroES-like domain
gene-LOC101309291	25.73	18.01	15.58	9.51	7.22	7.82	11.85	11.94	10.2	1.40959	0.495277	up	2.61495	1.38678	up	NC_020491.1	19007950	19014364	+	LOC101309291	--	K23259 isopropanol dehydrogenase (NADP+) [EC:1.1.1.80] | (GenBank) Alcohol dehydrogenase zinc-binding domain protein (A)	ko00640: Propanoate metabolism	PREDICTED: S-(hydroxymethyl)glutathione dehydrogenase [Fragaria vesca subsp. vesca]	RecName: Full=Alcohol dehydrogenase 2; EC=1.1.1.1 {ECO:0000250|UniProtKB:P06525};	SubName: Full=alcohol dehydrogenase 1B {ECO:0000313|RefSeq:XP_004503868.1};	Alcohol dehydrogenase, class III	GO:0005737,cytoplasm; GO:0004022,alcohol dehydrogenase (NAD) activity; GO:0008270,zinc ion binding	PF00107.26:Zinc-binding dehydrogenase
gene-LOC101304719	8.49	9.79	26.42	1.83	4.66	1.27	10.82	31.31	10.2	6.73407	2.75148	up	6.20925	2.63442	up	NC_020491.1	19621978	19628877	+	LOC101304719	--	K23259 isopropanol dehydrogenase (NADP+) [EC:1.1.1.80] | (GenBank) Alcohol dehydrogenase zinc-binding domain protein (A)	ko00640: Propanoate metabolism	PREDICTED: uncharacterized protein LOC101304719 [Fragaria vesca subsp. vesca]	RecName: Full=Probable mannitol dehydrogenase; EC=1.1.1.255; AltName: Full=NAD-dependent mannitol dehydrogenase;	SubName: Full=Uncharacterized protein {ECO:0000313|EMBL:CDP01602.1};	Alcohol dehydrogenase, class V	GO:0046029,mannitol dehydrogenase activity; GO:0008270,zinc ion binding	PF08240.12:Alcohol dehydrogenase GroES-like domain
novel.1836	61.849	95.6567	101.049	5.9975	7.07812	5.9923	12.199	13.6949	12.1086	2.01264	1.00909	up	14.3936	3.84735	up	NC_020494.1	17055174	17063631	-	--	--	K15639 PHYB activation tagged suppressor 1 [EC:1.14.-.-] | (RefSeq) cytochrome P450 CYP749A22-like (A)	ko00905: Brassinosteroid biosynthesis	cytochrome P450 CYP749A22 [Prunus persica]	RecName: Full=Cytochrome P450 CYP749A22; EC=1.14.-.-; AltName: Full=Cytochrome P450 CYP749A20;	SubName: Full=Uncharacterized protein {ECO:0000313|EMBL:EMJ27379.1};	Cytochrome P450 CYP4/CYP19/CYP26 subfamilies	GO:0016021,integral component of membrane; GO:0020037,heme binding; GO:0005506,iron ion binding; GO:0004497,monooxygenase activity; GO:0016705,oxidoreductase activity, acting on paired donors, with incorporation or reduction of molecular oxygen	PF00067.22:Cytochrome P450
gene-LOC101302700	7.58	9.65	13.92	0.28	0.23	0.15	0.57	0.58	1.63	4.28094	2.09793	up	51.4944	5.68634	up	NC_020491.1	8872773	8877849	+	LOC101302700	--	--	--	PREDICTED: 3-epi-6-deoxocathasterone 23-monooxygenase [Fragaria vesca subsp. vesca]	RecName: Full=3-epi-6-deoxocathasterone 23-monooxygenase; EC=1.14.13.112; AltName: Full=Cytochrome P450 90C1; AltName: Full=Protein ROTUNDIFOLIA 3;	SubName: Full=Uncharacterized protein {ECO:0000313|EMBL:ONH96974.1};	Cytochrome P450 CYP4/CYP19/CYP26 subfamilies	GO:0005789,endoplasmic reticulum membrane; GO:0016021,integral component of membrane; GO:0102097,(22S)-22-hydroxy-5alpha-campestan-3-one C-23 hydroxylase activity; GO:0020037,heme binding; GO:0005506,iron ion binding; GO:0016709,oxidoreductase activity, acting on paired donors, with incorporation or reduction of molecular oxygen, NAD(P)H as one donor, and incorporation of one atom of oxygen; GO:0…	PF00067.22:Cytochrome P450
gene-LOC101306590	360.12	525.84	473.44	149.17	154.89	135.15	400.16	330.65	249.44	2.26888	1.18198	up	3.33708	1.73859	up	NW_004443448.1	134394	136237	+	LOC101306590	--	--	--	PREDICTED: cytochrome P450 71B34-like [Fragaria vesca subsp. vesca]	RecName: Full=Cytochrome P450 71B34; EC=1.14.-.-;	SubName: Full=Uncharacterized protein {ECO:0000313|EMBL:EMJ24356.1};	Cytochrome P450 CYP2 subfamily	GO:0016021,integral component of membrane; GO:0016020,membrane; GO:0020037,heme binding; GO:0005506,iron ion binding; GO:0016709,oxidoreductase activity, acting on paired donors, with incorporation or reduction of molecular oxygen, NAD(P)H as one donor, and incorporation of one atom of oxygen; GO:0044550,secondary metabolite biosynthetic process	PF00067.22:Cytochrome P450
gene-LOC101308907	3.85	2.88	6.46	0.02	0	0.02	0.65	0.68	0.47	51.1377	5.67632	up	398.826	8.63961	up	NC_020491.1	15454921	15458122	-	LOC101308907	--	--	--	PREDICTED: cytochrome P450 81E8-like [Fragaria vesca subsp. vesca]	RecName: Full=Cytochrome P450 81E8 {ECO:0000303|PubMed:14617078}; EC=1.14.13.- {ECO:0000305};	SubName: Full=Uncharacterized protein {ECO:0000313|EMBL:EMJ07752.1};	Cytochrome P450 CYP2 subfamily	GO:0016021,integral component of membrane; GO:0020037,heme binding; GO:0005506,iron ion binding; GO:0004497,monooxygenase activity; GO:0016705,oxidoreductase activity, acting on paired donors, with incorporation or reduction of molecular oxygen	PF00067.22:Cytochrome P450
gene-LOC101302615	30.58	27.84	38.05	5.07	7.32	3.07	18.88	24.48	19.13	4.07492	2.02677	up	6.72256	2.74901	up	NW_004443448.1	911002	913053	+	LOC101302615	--	--	--	PREDICTED: geraniol 8-hydroxylase-like [Fragaria vesca subsp. vesca]	RecName: Full=Geraniol 8-hydroxylase; EC=1.14.13.152; AltName: Full=Cytochrome P450 76B6; AltName: Full=Geraniol 10-hydroxylase; Short=CrG10H;	SubName: Full=Uncharacterized protein {ECO:0000313|EMBL:ONI30087.1};	Cytochrome P450 CYP2 subfamily	GO:0005789,endoplasmic reticulum membrane; GO:0016021,integral component of membrane; GO:0102811,geraniol 10-hydroxylase activity; GO:0020037,heme binding; GO:0005506,iron ion binding; GO:0016709,oxidoreductase activity, acting on paired donors, with incorporation or reduction of molecular oxygen, NAD(P)H as one donor, and incorporation of one atom of oxygen; GO:0016099,monoterpenoid biosynthetic…	PF00067.22:Cytochrome P450
gene-LOC101311048	2.43	2.98	2.08	0.23	0.3	0.67	2.99	1.4	1.95	5.32693	2.4133	up	6.62909	2.72881	up	NC_020497.1	23160850	23163209	-	LOC101311048	--	--	--	PREDICTED: cytochrome P450 704C1-like [Fragaria vesca subsp. vesca]	RecName: Full=Cytochrome P450 704C1; EC=1.14.-.-; AltName: Full=Cytochrome P450 CYPD;	SubName: Full=Uncharacterized protein {ECO:0000313|EMBL:EMJ20701.1};	Cytochrome P450 CYP4/CYP19/CYP26 subfamilies	GO:0016021,integral component of membrane; GO:0020037,heme binding; GO:0005506,iron ion binding; GO:0004497,monooxygenase activity; GO:0016705,oxidoreductase activity, acting on paired donors, with incorporation or reduction of molecular oxygen	PF00067.22:Cytochrome P450
gene-LOC101294153	0.68	10.19	7	0.6	0.26	0.39	8.31	5.74	4.86	15.7212	3.97464	up	15.6212	3.96544	up	NC_020493.1	21509472	21512723	+	LOC101294153	--	--	--	PREDICTED: abscisic acid 8'-hydroxylase 4 [Fragaria vesca subsp. vesca]	RecName: Full=Abscisic acid 8'-hydroxylase 4; Short=ABA 8'-hydroxylase 4; EC=1.14.13.93; AltName: Full=Cytochrome P450 707A4;	SubName: Full=Uncharacterized protein {ECO:0000313|EMBL:EMJ02195.1};	Cytochrome P450 CYP4/CYP19/CYP26 subfamilies	GO:0016021,integral component of membrane; GO:0010295,(+)-abscisic acid 8'-hydroxylase activity; GO:0020037,heme binding; GO:0005506,iron ion binding; GO:0046345,abscisic acid catabolic process; GO:0016132,brassinosteroid biosynthetic process; GO:0010268,brassinosteroid homeostasis; GO:0007275,multicellular organism development; GO:0016125,sterol metabolic process	PF00067.22:Cytochrome P450
gene-LOC101304220	17.31	8.67	11	4.08	5.67	4.69	13.35	15.92	18.89	3.37056	1.75299	up	2.76387	1.46669	up	NC_020491.1	9458613	9463687	-	LOC101304220	--	--	--	PREDICTED: cytochrome P450 90B1 [Fragaria vesca subsp. vesca]	RecName: Full=Cytochrome P450 90B1; EC=1.14.-.-; AltName: Full=Protein DWARF 4; Short=Dwarf4; AltName: Full=Steroid 22-alpha-hydroxylase;	SubName: Full=Uncharacterized protein {ECO:0000313|EMBL:EMJ03150.1};	Cytochrome P450 CYP4/CYP19/CYP26 subfamilies	GO:0005783,endoplasmic reticulum; GO:0016021,integral component of membrane; GO:0080132,fatty acid alpha-hydroxylase activity; GO:0020037,heme binding; GO:0005506,iron ion binding; GO:0016705,oxidoreductase activity, acting on paired donors, with incorporation or reduction of molecular oxygen; GO:0010012,steroid 22-alpha hydroxylase activity; GO:0016132,brassinosteroid biosynthetic process; GO:00…	PF00067.22:Cytochrome P450
gene-LOC101309785	11.15	15.26	10.12	2.01	6.3	3.44	11.69	8.8	12.34	2.80899	1.49005	up	3.31493	1.72898	up	NC_020497.1	23236139	23239652	-	LOC101309785	--	--	--	PREDICTED: cytochrome P450 704C1-like [Fragaria vesca subsp. vesca]	RecName: Full=Cytochrome P450 704C1; EC=1.14.-.-; AltName: Full=Cytochrome P450 CYPD;	SubName: Full=Uncharacterized protein {ECO:0000313|EMBL:EMJ20701.1};	Cytochrome P450 CYP4/CYP19/CYP26 subfamilies	GO:0016021,integral component of membrane; GO:0020037,heme binding; GO:0005506,iron ion binding; GO:0004497,monooxygenase activity; GO:0016705,oxidoreductase activity, acting on paired donors, with incorporation or reduction of molecular oxygen	PF00067.22:Cytochrome P450
gene-LOC101304617	151.91	30.64	23.14	14.97	7.58	16.85	47.44	37.18	41.02	3.26238	1.70593	up	5.67547	2.50474	up	NC_020497.1	13289783	13293752	-	LOC101304617	--	--	--	PREDICTED: cytochrome P450 714C2-like [Fragaria vesca subsp. vesca]	RecName: Full=Cytochrome P450 714C2; EC=1.14.-.-;	SubName: Full=Uncharacterized protein {ECO:0000313|EMBL:EMJ21641.1};	Cytochrome P450 CYP4/CYP19/CYP26 subfamilies	GO:0016021,integral component of membrane; GO:0020037,heme binding; GO:0005506,iron ion binding; GO:0004497,monooxygenase activity; GO:0016705,oxidoreductase activity, acting on paired donors, with incorporation or reduction of molecular oxygen	PF00067.22:Cytochrome P450
gene-LOC101305403	1.45	1.38	1.25	0.65	0.45	0.36	1.27	1.46	1.47	2.94933	1.56039	up	3.04308	1.60553	up	NC_020491.1	10312933	10315259	+	LOC101305403	--	--	--	PREDICTED: cytochrome P450 81E8-like [Fragaria vesca subsp. vesca]	RecName: Full=Cytochrome P450 81E8 {ECO:0000303|PubMed:14617078}; EC=1.14.13.- {ECO:0000305};	SubName: Full=Uncharacterized protein {ECO:0000313|EMBL:EMJ07752.1};	Cytochrome P450 CYP2 subfamily	GO:0016021,integral component of membrane; GO:0020037,heme binding; GO:0005506,iron ion binding; GO:0004497,monooxygenase activity; GO:0016705,oxidoreductase activity, acting on paired donors, with incorporation or reduction of molecular oxygen	PF00067.22:Cytochrome P450
gene-LOC101298869	9.17	5.91	4.67	20.16	15.5	18.44	10.37	11.65	11.94	0.638466	-0.647319	down	0.394783	-1.34087	down	NC_020493.1	4671410	4675504	+	LOC101298869	--	--	--	PREDICTED: fatty acid 2-hydroxylase 1-like [Fragaria vesca subsp. vesca]	RecName: Full=Dihydroceramide fatty acyl 2-hydroxylase FAH1 {ECO:0000305}; EC=1.14.18.7 {ECO:0000269|PubMed:22635113}; AltName: Full=Fatty acid 2-hydroxylase 1 {ECO:0000303|PubMed:19054355}; Short=AtFAH1 {ECO:0000303|PubMed:19054355};	SubName: Full=Uncharacterized protein {ECO:0000313|EMBL:CBI31057.3};	Sphingolipid fatty acid hydroxylase	GO:0005783,endoplasmic reticulum; GO:0005789,endoplasmic reticulum membrane; GO:0016021,integral component of membrane; GO:0005506,iron ion binding; GO:0016491,oxidoreductase activity; GO:0006633,fatty acid biosynthetic process; GO:0000038,very long-chain fatty acid metabolic process	PF04116.13:Fatty acid hydroxylase superfamily
