# Supplementary material for: Transcriptomic and Metabolomic Analyses Provide Insights into the Formation of the Peach-like Aroma of Fragaria nilgerrensis Schlecht. Fruits
Source: Genes (Basel). 2022 Jul 20;13(7):1285. doi: 10.3390/genes13071285 (PMC9318527; doi:10.3390/genes13071285)
Supplement: Supplementary file 1 [file genes-13-01285-s001.zip › Table S5.xlsx]

## Sheet: Sheet1
all_ID	HA-1	HA-2	HA-3	NA-1	NA-2	NA-3	PA-1	PA-2	PA-3	NA_vs_PA.FoldChange	NA_vs_PA.log2FoldChange	NA_vs_PA.regulated	NA_vs_HA.FoldChange	NA_vs_HA.log2FoldChange	NA_vs_HA.regulated	chr	start	end	strand	gene_name	gene_description	KEGG	KEGG pathway	NR	Swissprot	Tremble	KOG	GO	Pfam
gene-LOC101298756	0.12	0.25	0.61	10.08	8.49	14.46	6.75	4.66	7.44	0.581487	-0.78218	down	0.0323145	-4.95168	down	NC_020492.1	2948918	2950935	+	LOC101298756	--	--	--	PREDICTED: transcription factor bHLH113-like isoform X1 [Fragaria vesca subsp. vesca]	RecName: Full=Transcription factor bHLH113; AltName: Full=Basic helix-loop-helix protein 113; Short=AtbHLH113; Short=bHLH 113; AltName: Full=Transcription factor EN 61; AltName: Full=bHLH transcription factor bHLH113;	SubName: Full=Uncharacterized protein {ECO:0000313|EMBL:EMJ02718.1};	--	GO:0005634,nucleus; GO:0001046,core promoter sequence-specific DNA binding; GO:0003700,DNA-binding transcription factor activity; GO:0046983,protein dimerization activity; GO:0001228,DNA-binding transcription activator activity, RNA polymerase II-specific; GO:0006355,regulation of transcription, DNA-templated; GO:0006366,transcription by RNA polymerase II	PF04281.13:Mitochondrial import receptor subunit Tom22
gene-LOC101303990	99.65	76.11	80.66	52.57	39.21	54.18	73.57	84.04	79.02	1.64951	0.722034	up	1.90368	0.928787	up	NC_020494.1	14464166	14467207	-	LOC101303990	--	--	--	PREDICTED: transcription factor bHLH77-like [Fragaria vesca subsp. vesca]	RecName: Full=Transcription factor bHLH77; AltName: Full=Basic helix-loop-helix protein 77; Short=AtbHLH77; Short=bHLH 77; AltName: Full=Protein ACTIVATOR FOR CELL ELONGATION 3; AltName: Full=Transcription factor EN 87; AltName: Full=bHLH transcription factor bHLH077;	SubName: Full=BHLH transcription factor {ECO:0000313|EMBL:ALN42110.1};	--	GO:0005634,nucleus; GO:0003700,DNA-binding transcription factor activity; GO:0046983,protein dimerization activity; GO:0044212,transcription regulatory region DNA binding; GO:0006355,regulation of transcription, DNA-templated; GO:0006351,transcription, DNA-templated	PF00010.26:Helix-loop-helix DNA-binding domain
gene-LOC101296914	8.14	18.46	15.98	40.15	43.27	49.51	24.19	25.44	26.08	0.577769	-0.791435	down	0.345149	-1.53471	down	NC_020492.1	8626258	8627420	-	LOC101296914	--	--	--	PREDICTED: transcription factor IBH1-like [Fragaria vesca subsp. vesca]	RecName: Full=Transcription factor IBH1; Short=AtIBH1; AltName: Full=BHLH transcription factor zeta; Short=bHLH zeta; AltName: Full=Basic helix-loop-helix protein 158; Short=AtbHLH158; Short=bHLH 158; AltName: Full=Protein ILI1-BINDING BHLH 1; AltName: Full=bHLH transcription factor bHLH158;	SubName: Full=Uncharacterized protein {ECO:0000313|EMBL:ONH92695.1};	--	GO:0005634,nucleus; GO:0003700,DNA-binding transcription factor activity; GO:0046983,protein dimerization activity; GO:0043565,sequence-specific DNA binding; GO:0009742,brassinosteroid mediated signaling pathway; GO:0009740,gibberellic acid mediated signaling pathway; GO:0040008,regulation of growth; GO:0006351,transcription, DNA-templated	--
gene-LOC101302735	3.19	2.92	2.48	10.33	5.6	7.66	3.32	4.64	2.98	0.472829	-1.08061	down	0.395058	-1.33986	down	NC_020493.1	27564756	27568579	+	LOC101302735	--	--	--	PREDICTED: transcription factor bHLH122-like [Fragaria vesca subsp. vesca]	RecName: Full=Transcription factor bHLH122; AltName: Full=Basic helix-loop-helix protein 122; Short=AtbHLH122; Short=bHLH 122; AltName: Full=Transcription factor EN 70; AltName: Full=bHLH transcription factor bHLH122;	SubName: Full=Uncharacterized protein {ECO:0000313|EMBL:EMJ06456.1};	--	GO:0005634,nucleus; GO:0001046,core promoter sequence-specific DNA binding; GO:0003700,DNA-binding transcription factor activity; GO:0046983,protein dimerization activity; GO:0001228,DNA-binding transcription activator activity, RNA polymerase II-specific; GO:0042335,cuticle development; GO:0048573,photoperiodism, flowering; GO:0010119,regulation of stomatal movement; GO:0006355,regulation of tra…	PF00010.26:Helix-loop-helix DNA-binding domain
gene-LOC105349995	178.63	379.79	217.66	9.23	5.29	10.09	19.25	30.06	46.46	3.95667	1.98429	up	34.0278	5.08864	up	NC_020492.1	32426238	32427200	-	LOC105349995	--	--	--	PREDICTED: protein RADIALIS-like 6 [Fragaria vesca subsp. vesca]	RecName: Full=Protein RADIALIS-like 6; Short=AtRL6; Short=Protein RAD-like 6; AltName: Full=Protein RADIALIS-LIKE SANT/MYB 3; Short=Protein RSM3;	SubName: Full=Uncharacterized protein {ECO:0000313|EMBL:EMJ26604.1};	Zuotin and related molecular chaperones (DnaJ superfamily), contains DNA-binding domains	GO:0005634,nucleus; GO:0003677,DNA binding; GO:0003700,DNA-binding transcription factor activity; GO:0006355,regulation of transcription, DNA-templated; GO:0006351,transcription, DNA-templated	PF00249.31:Myb-like DNA-binding domain
gene-LOC101295024	0.6	1.13	2.5	43.96	41.23	41.38	31.37	32.89	26.1	0.725265	-0.46342	down	0.0363132	-4.78336	down	NC_020493.1	19000107	19003677	+	LOC101295024	--	--	--	PREDICTED: transcription factor PCL1 [Fragaria vesca subsp. vesca]	RecName: Full=Transcription factor LUX; AltName: Full=Protein LUX ARRHYTHMO; AltName: Full=Protein PHYTOCLOCK 1;	SubName: Full=Uncharacterized protein {ECO:0000313|EMBL:EMJ06781.1};	--	GO:0005634,nucleus; GO:0003677,DNA binding; GO:0003700,DNA-binding transcription factor activity; GO:0007623,circadian rhythm; GO:0042753,positive regulation of circadian rhythm; GO:0006351,transcription, DNA-templated	PF00249.31:Myb-like DNA-binding domain
gene-LOC101292898	0.54	1.42	1.61	14.92	11.18	11.14	5.11	6.59	6.16	0.487503	-1.03652	down	0.103813	-3.26794	down	NC_020495.1	6967378	6969435	-	LOC101292898	--	--	--	PREDICTED: transcription factor DIVARICATA [Fragaria vesca subsp. vesca]	RecName: Full=Transcription factor SRM1 {ECO:0000305}; AltName: Full=Myb-related protein SRM1 {ECO:0000305}; AltName: Full=Protein SALT-RELATED MYB 1 {ECO:0000303|PubMed:26243618};	SubName: Full=Putative MYB transcription factor {ECO:0000313|EMBL:CCA29110.1};	Zuotin and related molecular chaperones (DnaJ superfamily), contains DNA-binding domains	GO:0005634,nucleus; GO:0003677,DNA binding; GO:0003700,DNA-binding transcription factor activity; GO:0009738,abscisic acid-activated signaling pathway; GO:1901001,negative regulation of response to salt stress; GO:0010116,positive regulation of abscisic acid biosynthetic process; GO:1905615,positive regulation of developmental vegetative growth; GO:0045893,positive regulation of transcription, DN…	PF00249.31:Myb-like DNA-binding domain
gene-LOC101296534	7.92	9.43	8.72	16.69	14.47	15.87	7.8	7.39	7.56	0.492066	-1.02308	down	0.599281	-0.738696	down	NC_020492.1	14397063	14399118	-	LOC101296534	--	--	--	PREDICTED: uncharacterized protein LOC101296534 [Fragaria vesca subsp. vesca]	--	SubName: Full=Uncharacterized protein {ECO:0000313|EMBL:EMJ02063.1};	--	--	PF13837.6:Myb/SANT-like DNA-binding domain
gene-LOC101290800	2.37	1.9	1.84	18.42	7.23	6.25	1.86	0.47	1.28	0.116785	-3.09808	down	0.208693	-2.26055	down	NC_020491.1	5514126	5515937	+	LOC101290800	--	--	--	PREDICTED: protein REVEILLE 5-like [Fragaria vesca subsp. vesca]	RecName: Full=Transcription factor MYBS3 {ECO:0000303|PubMed:12172034}; AltName: Full=Myb-related protein S3 {ECO:0000303|PubMed:12172034}; Short=OsMYBS3 {ECO:0000303|PubMed:12172034};	SubName: Full=Uncharacterized protein {ECO:0000313|EMBL:EMJ03412.1};	--	GO:0005634,nucleus; GO:0003677,DNA binding; GO:0003700,DNA-binding transcription factor activity; GO:0046872,metal ion binding; GO:0045892,negative regulation of transcription, DNA-templated; GO:0009723,response to ethylene; GO:0009739,response to gibberellin; GO:0009744,response to sucrose; GO:0006351,transcription, DNA-templated	PF00249.31:Myb-like DNA-binding domain
gene-LOC101303116	2	4.18	2	0.63	0.64	0.33	1.18	3.42	3.37	4.99902	2.32165	up	5.45889	2.44861	up	NC_020494.1	17932283	17934144	+	LOC101303116	--	--	--	PREDICTED: uncharacterized protein LOC101303116 isoform X1 [Fragaria vesca subsp. vesca]	RecName: Full=Myb family transcription factor PHL8 {ECO:0000305}; AltName: Full=Protein PHR1-LIKE 8 {ECO:0000305};	SubName: Full=Uncharacterized protein {ECO:0000313|EMBL:ONI30833.1};	--	GO:0005634,nucleus; GO:0003677,DNA binding; GO:0003700,DNA-binding transcription factor activity; GO:0006355,regulation of transcription, DNA-templated; GO:0006351,transcription, DNA-templated	PF14379.6:MYB-CC type transfactor, LHEQLE motif
gene-LOC101308850	14.55	16.9	13.69	27.59	21.35	28.36	20.19	17.45	16.19	0.709482	-0.495163	down	0.631174	-0.663891	down	NC_020493.1	24004054	24005966	-	LOC101308850	--	--	--	PREDICTED: transcription repressor MYB5 [Fragaria vesca subsp. vesca]	RecName: Full=Transcription repressor MYB5; AltName: Full=AtM2; AltName: Full=Myb-related protein 5; Short=AtMYB5;	SubName: Full=Transcription factor MYB5 {ECO:0000313|EMBL:AFL02459.1};	Transcription factor, Myb superfamily	GO:0005634,nucleus; GO:0003700,DNA-binding transcription factor activity; GO:0000981,DNA-binding transcription factor activity, RNA polymerase II-specific; GO:0043565,sequence-specific DNA binding; GO:0001135,RNA polymerase II transcription regulator recruiting activity; GO:0044212,transcription regulatory region DNA binding; GO:0048354,mucilage biosynthetic process involved in seed coat developm…	PF00249.31:Myb-like DNA-binding domain
gene-LOC105352442	36.6	7.13	12.89	5.38	5.58	3.93	22.78	25.05	26.35	5.0528	2.33708	up	4.11734	2.04171	up	NC_020491.1	1741836	1743325	+	LOC105352442	--	--	--	PREDICTED: myb-related protein 306 [Fragaria vesca subsp. vesca]	RecName: Full=Myb-related protein 306;	SubName: Full=Uncharacterized protein {ECO:0000313|EMBL:EMJ05167.1};	Transcription factor, Myb superfamily	GO:0005634,nucleus; GO:0003677,DNA binding; GO:0006355,regulation of transcription, DNA-templated; GO:0006351,transcription, DNA-templated	PF00249.31:Myb-like DNA-binding domain
gene-LOC101301498	0.81	0.73	0.31	1.6	3.75	1.19	0.43	0.85	0.65	0.295457	-1.75898	down	0.300815	-1.73305	down	NC_020495.1	1099520	1103132	-	LOC101301498	--	--	--	PREDICTED: myb-related protein 306-like [Fragaria vesca subsp. vesca]	RecName: Full=Transcription factor MYB3R-3 {ECO:0000303|PubMed:11597504}; AltName: Full=Myb-related protein 3R-3 {ECO:0000303|PubMed:11597504};	SubName: Full=Uncharacterized protein {ECO:0000313|EMBL:ONI06988.1};	Transcription factor, Myb superfamily	GO:0005634,nucleus; GO:0003700,DNA-binding transcription factor activity; GO:0043565,sequence-specific DNA binding; GO:0006974,cellular response to DNA damage stimulus; GO:0008285,negative regulation of cell proliferation; GO:0045892,negative regulation of transcription, DNA-templated; GO:0009733,response to auxin; GO:0009723,response to ethylene; GO:0009753,response to jasmonic acid; GO:0009751,…	PF00249.31:Myb-like DNA-binding domain
gene-LOC101295636	7.25	11.21	18.61	31.01	48.93	29.47	18.69	13.65	19.5	0.479039	-1.06178	down	0.365717	-1.4512	down	NC_020496.1	7489058	7490852	-	LOC101295636	--	--	--	PREDICTED: trihelix transcription factor GT-3b [Fragaria vesca subsp. vesca]	RecName: Full=Trihelix transcription factor GT-3a; AltName: Full=Trihelix DNA-binding protein GT-3a;	SubName: Full=Trihelix transcription factor GT-3b {ECO:0000313|EMBL:EXB99431.1};	Transcription factor GT-2 and related proteins, contains trihelix DNA-binding/SANT domain	GO:0005634,nucleus; GO:0003700,DNA-binding transcription factor activity; GO:0042802,identical protein binding; GO:0000981,DNA-binding transcription factor activity, RNA polymerase II-specific; GO:0043565,sequence-specific DNA binding; GO:0006355,regulation of transcription, DNA-templated; GO:0006351,transcription, DNA-templated	PF13837.6:Myb/SANT-like DNA-binding domain
gene-LOC101307372	2.3	2.25	2.74	4.88	5.02	6.01	3.62	2.34	2.86	0.564147	-0.825857	down	0.49549	-1.01307	down	NC_020492.1	9441933	9443903	-	LOC101307372	--	--	--	PREDICTED: trihelix transcription factor ASIL1 [Fragaria vesca subsp. vesca]	RecName: Full=Trihelix transcription factor ASIL2 {ECO:0000305}; AltName: Full=6B-interacting protein 1-like 2 {ECO:0000303|PubMed:21330492}; AltName: Full=Trihelix DNA-binding protein ASIL2 {ECO:0000305};	SubName: Full=Uncharacterized protein {ECO:0000313|EMBL:ONH92891.1};	Transcription factor GT-2 and related proteins, contains trihelix DNA-binding/SANT domain	GO:0005634,nucleus; GO:0003700,DNA-binding transcription factor activity; GO:0043565,sequence-specific DNA binding; GO:0009793,embryo development ending in seed dormancy; GO:0006355,regulation of transcription, DNA-templated; GO:0010431,seed maturation; GO:0006351,transcription, DNA-templated	PF13837.6:Myb/SANT-like DNA-binding domain
gene-LOC101313165	268.18	232.32	244.55	65.59	65.57	57.66	78.37	75.6	80.46	1.2602	0.333655	up	4.2633	2.09197	up	NC_020492.1	775925	776937	+	LOC101313165	--	--	--	PREDICTED: ocs element-binding factor 1 [Fragaria vesca subsp. vesca]	RecName: Full=bZIP transcription factor 44 {ECO:0000305}; Short=AtbZIP44 {ECO:0000303|PubMed:11906833};	SubName: Full=BZIP transcription factor {ECO:0000313|EMBL:AEL13842.1};	--	GO:0005634,nucleus; GO:0003700,DNA-binding transcription factor activity; GO:0046982,protein heterodimerization activity; GO:0043565,sequence-specific DNA binding; GO:0044212,transcription regulatory region DNA binding; GO:0009845,seed germination; GO:0006351,transcription, DNA-templated	PF00170.21:bZIP transcription factor
gene-LOC101292368	7.08	11.74	9.35	18.01	16.87	21.1	14.56	11.56	13.29	0.715959	-0.48205	down	0.54271	-0.881748	down	NC_020492.1	23513019	23516830	-	LOC101292368	--	--	--	PREDICTED: transcription factor RF2a-like [Fragaria vesca subsp. vesca]	RecName: Full=bZIP transcription factor 18 {ECO:0000305}; Short=AtbZIP18 {ECO:0000303|PubMed:11906833}; Short=bZIP protein 18 {ECO:0000305};	SubName: Full=Uncharacterized protein {ECO:0000313|EMBL:EMJ22998.1};	--	GO:0005737,cytoplasm; GO:0005654,nucleoplasm; GO:0048471,perinuclear region of cytoplasm; GO:0003677,DNA binding; GO:0003700,DNA-binding transcription factor activity; GO:0043621,protein self-association; GO:0006351,transcription, DNA-templated	PF00170.21:bZIP transcription factor
gene-LOC101311204	0.7	0.76	0.24	2.3	1.22	3.39	0	0.24	0.64	0.129502	-2.94896	down	0.264527	-1.91851	down	NC_020496.1	15408471	15411641	+	LOC101311204	--	--	--	PREDICTED: basic leucine zipper 34 [Fragaria vesca subsp. vesca]	RecName: Full=Basic leucine zipper 61 {ECO:0000303|PubMed:11906833}; Short=AtbZIP61 {ECO:0000303|PubMed:11906833}; Short=bZIP protein 61;	SubName: Full=Uncharacterized protein {ECO:0000313|EMBL:EMJ13588.1};	--	GO:0005634,nucleus; GO:0003677,DNA binding; GO:0003700,DNA-binding transcription factor activity; GO:0000977,RNA polymerase II regulatory region sequence-specific DNA binding; GO:0045893,positive regulation of transcription, DNA-templated; GO:0006351,transcription, DNA-templated	PF00170.21:bZIP transcription factor
gene-LOC101293647	3.27	4.25	4.71	7.02	7.66	7.52	5.37	4.7	5.05	0.691228	-0.532767	down	0.595019	-0.748993	down	NC_020492.1	14181286	14186979	+	LOC101293647	--	--	--	PREDICTED: G-box-binding factor 4-like [Fragaria vesca subsp. vesca]	RecName: Full=G-box-binding factor 4; AltName: Full=bZIP transcription factor 40; Short=AtbZIP40;	SubName: Full=Uncharacterized protein {ECO:0000313|EMBL:ONH90037.1};	--	GO:0005634,nucleus; GO:0003677,DNA binding; GO:0003700,DNA-binding transcription factor activity; GO:0043565,sequence-specific DNA binding; GO:0006351,transcription, DNA-templated	PF00170.21:bZIP transcription factor
gene-LOC101302803	20.22	11.5	9.01	26.06	21.84	24.14	15.72	11.25	14.59	0.587612	-0.767063	down	0.611084	-0.710556	down	NC_020492.1	21049963	21053759	-	LOC101302803	--	--	--	PREDICTED: ABSCISIC ACID-INSENSITIVE 5-like protein 5 [Fragaria vesca subsp. vesca]	RecName: Full=ABSCISIC ACID-INSENSITIVE 5-like protein 5; AltName: Full=ABA-responsive element-binding protein 1; AltName: Full=Abscisic acid responsive elements-binding factor 2; Short=ABRE-binding factor 2; AltName: Full=bZIP transcription factor 36; Short=AtbZIP36;	SubName: Full=ABRE binding factor {ECO:0000313|EMBL:ATP66486.1};	--	GO:0005634,nucleus; GO:0003677,DNA binding; GO:0003700,DNA-binding transcription factor activity; GO:0009738,abscisic acid-activated signaling pathway; GO:0006351,transcription, DNA-templated	PF00170.21:bZIP transcription factor
gene-LOC101305608	9.83	9.01	4.04	0.65	0.21	0.39	0.88	1.5	1.93	3.53144	1.82026	up	19.8917	4.3141	up	NC_020497.1	2627881	2630358	+	LOC101305608	--	--	--	PREDICTED: NAC domain-containing protein 89-like [Fragaria vesca subsp. vesca]	RecName: Full=NAC domain-containing protein 96 {ECO:0000303|PubMed:15029955}; Short=ANAC096 {ECO:0000303|PubMed:15029955};	SubName: Full=Uncharacterized protein {ECO:0000313|EMBL:ONI23691.1};	--	GO:0005634,nucleus; GO:0003677,DNA binding; GO:0003700,DNA-binding transcription factor activity; GO:0009789,positive regulation of abscisic acid-activated signaling pathway; GO:0006351,transcription, DNA-templated	PF02365.15:No apical meristem (NAM) protein
gene-LOC101314939	1.88	2.5	2.77	0.64	0.63	0.53	3.31	4.47	4.1	6.6784	2.7395	up	4.28148	2.09811	up	NC_020494.1	17452179	17454369	+	LOC101314939	--	--	--	PREDICTED: NAC domain-containing protein 68-like [Fragaria vesca subsp. vesca]	RecName: Full=NAC domain-containing protein 67 {ECO:0000303|PubMed:15029955}; Short=ONAC067 {ECO:0000303|PubMed:15029955}; AltName: Full=OsNAC3 {ECO:0000303|PubMed:10660065};	SubName: Full=Uncharacterized protein {ECO:0000313|EMBL:ONI30963.1};	--	GO:0005634,nucleus; GO:0003677,DNA binding; GO:0006355,regulation of transcription, DNA-templated; GO:0006351,transcription, DNA-templated	PF02365.15:No apical meristem (NAM) protein
gene-LOC101306109	0.09	0.12	0.15	1.01	0.6	0.64	0.12	0.18	0.14	0.197939	-2.33687	down	0.176157	-2.50507	down	NC_020492.1	22130420	22133429	+	LOC101306109	--	--	--	PREDICTED: NAC domain-containing protein 76 [Fragaria vesca subsp. vesca]	RecName: Full=Protein CUP-SHAPED COTYLEDON 2; AltName: Full=NAC domain-containing protein 98; Short=ANAC098; AltName: Full=NAC domain-containing protein CUC2;	SubName: Full=Uncharacterized protein {ECO:0000313|EMBL:EMJ27706.1};	--	GO:0005634,nucleus; GO:0003677,DNA binding; GO:0003700,DNA-binding transcription factor activity; GO:0090691,formation of plant organ boundary; GO:0048366,leaf development; GO:0010072,primary shoot apical meristem specification; GO:0090709,regulation of timing of plant organ formation; GO:0010223,secondary shoot formation; GO:0006351,transcription, DNA-templated	PF02365.15:No apical meristem (NAM) protein
gene-LOC101306695	839.01	954.92	691.08	1241.85	1188.38	1203.39	965.25	805.23	922.55	0.753304	-0.408696	down	0.737081	-0.440105	down	NC_020492.1	28757890	28759561	+	LOC101306695	--	--	--	PREDICTED: NAC domain-containing protein 18-like [Fragaria vesca subsp. vesca]	RecName: Full=NAC transcription factor 56 {ECO:0000303|PubMed:15029955}; Short=AtNAC056 {ECO:0000303|PubMed:15029955}; AltName: Full=NAC domain-containing protein 2 {ECO:0000303|PubMed:11245578}; Short=AtNAC2 {ECO:0000303|PubMed:11245578}; AltName: Full=Protein NAC-REGULATED SEED MORPHOLOGY 1 {ECO:0000303|PubMed:18849494};	SubName: Full=NAC transcription factor 56 {ECO:0000313|RefSeq:XP_018823416.1};	--	GO:0005634,nucleus; GO:0003700,DNA-binding transcription factor activity; GO:0044212,transcription regulatory region DNA binding; GO:0080060,integument development; GO:0045995,regulation of embryonic development; GO:0009753,response to jasmonic acid; GO:0048317,seed morphogenesis; GO:0006351,transcription, DNA-templated	PF02365.15:No apical meristem (NAM) protein
gene-LOC101298190	4.7	7.43	19.15	135.47	132.17	85.29	52.21	45.38	36.61	0.38626	-1.37235	down	0.0964377	-3.37426	down	NC_020492.1	20884986	20886912	+	LOC101298190	--	--	--	PREDICTED: ethylene-responsive transcription factor RAP2-1-like [Fragaria vesca subsp. vesca]	RecName: Full=Ethylene-responsive transcription factor ERF011;	SubName: Full=Transcription factor ERF7 {ECO:0000313|EMBL:AKN10300.1};	--	GO:0005634,nucleus; GO:0003677,DNA binding; GO:0003700,DNA-binding transcription factor activity; GO:0042742,defense response to bacterium; GO:0009873,ethylene-activated signaling pathway; GO:0010941,regulation of cell death; GO:0009617,response to bacterium; GO:0010200,response to chitin; GO:0009409,response to cold; GO:0006351,transcription, DNA-templated	PF00847.20:AP2 domain
gene-LOC101303581	11.29	16.22	27.36	4.04	5.26	3.39	6.18	10.9	7.94	1.98889	0.991963	up	4.67628	2.22536	up	NW_004443448.1	1898958	1901589	+	LOC101303581	--	--	--	PREDICTED: ethylene-responsive transcription factor ERF113 [Fragaria vesca subsp. vesca]	RecName: Full=Ethylene-responsive transcription factor ERF114 {ECO:0000303|PubMed:16407444}; AltName: Full=ERF bud enhancer {ECO:0000303|PubMed:23616605};	SubName: Full=Uncharacterized protein {ECO:0000313|EMBL:ONI29787.1};	--	GO:0005634,nucleus; GO:0003700,DNA-binding transcription factor activity; GO:0043565,sequence-specific DNA binding; GO:0050832,defense response to fungus; GO:0009873,ethylene-activated signaling pathway; GO:0007275,multicellular organism development; GO:0006351,transcription, DNA-templated	PF00847.20:AP2 domain
gene-LOC101294798	0.16	0.21	1.75	4.84	18.54	8.71	4.33	4.93	3.19	0.388777	-1.36298	down	0.071789	-3.80009	down	NC_020497.1	19530766	19531872	+	LOC101294798	--	--	--	PREDICTED: ethylene-responsive transcription factor 2-like [Fragaria vesca subsp. vesca]	RecName: Full=Ethylene-responsive transcription factor 2; Short=NtERF2; AltName: Full=Ethylene-responsive element-binding factor 2; Short=EREBP-2;	SubName: Full=Ethylene responsive transcription factor 1b {ECO:0000313|EMBL:ACM49848.1};	--	GO:0005634,nucleus; GO:0003677,DNA binding; GO:0003700,DNA-binding transcription factor activity; GO:0006952,defense response; GO:0009873,ethylene-activated signaling pathway; GO:0006351,transcription, DNA-templated	PF00847.20:AP2 domain
gene-LOC101302987	4.79	3.5	0.99	4.32	12.23	32.17	1.77	0.18	0.52	0.0522162	-4.25936	down	0.204381	-2.29067	down	NC_020497.1	22855267	22857166	+	LOC101302987	--	--	--	PREDICTED: dehydration-responsive element-binding protein 1B-like [Fragaria vesca subsp. vesca]	RecName: Full=Dehydration-responsive element-binding protein 1B {ECO:0000303|PubMed:9707537}; Short=Protein DREB1B {ECO:0000303|PubMed:9707537}; AltName: Full=C-repeat/dehydration-responsive element-binding factor 1 {ECO:0000303|PubMed:9023378}; Short=C-repeat-binding factor 1 {ECO:0000303|PubMed:9023378}; Short=CRT/DRE-binding factor 1 {ECO:0000303|PubMed:9023378};	SubName: Full=Dehydration-responsive element-binding protein 1B {ECO:0000313|EMBL:ACI42860.1};	--	GO:0005634,nucleus; GO:0003677,DNA binding; GO:0003700,DNA-binding transcription factor activity; GO:0009631,cold acclimation; GO:0045893,positive regulation of transcription, DNA-templated; GO:0009409,response to cold; GO:0006351,transcription, DNA-templated	PF00847.20:AP2 domain
gene-LOC101313822	0.91	1.23	2.8	0.52	0.34	0.37	1.18	1.57	1.71	3.69076	1.88392	up	4.37266	2.12851	up	NC_020496.1	717276	718530	-	LOC101313822	--	--	--	PREDICTED: ethylene-responsive transcription factor RAP2-11-like [Fragaria vesca subsp. vesca]	RecName: Full=Ethylene-responsive transcription factor RAP2-11; AltName: Full=Protein RELATED TO APETALA2 11;	SubName: Full=Uncharacterized protein {ECO:0000313|EMBL:EMJ04107.1};	--	GO:0005634,nucleus; GO:0003700,DNA-binding transcription factor activity; GO:0043565,sequence-specific DNA binding; GO:0035865,cellular response to potassium ion; GO:0009873,ethylene-activated signaling pathway; GO:0048528,post-embryonic root development; GO:0009723,response to ethylene; GO:0000302,response to reactive oxygen species; GO:0006351,transcription, DNA-templated	PF00847.20:AP2 domain
gene-LOC101307919	41.99	33.72	32.18	28.51	30.6	29.21	40.45	38.24	41.67	1.38251	0.467286	up	1.31844	0.398834	up	NC_020497.1	3315549	3319974	+	LOC101307919	--	--	--	PREDICTED: uncharacterized protein LOC101307919 isoform X1 [Fragaria vesca subsp. vesca]	RecName: Full=Ethylene-responsive transcription factor ERF118;	SubName: Full=AP2/EREBP family transcription factor-like protein 20 {ECO:0000313|EMBL:ALD84487.1};	--	GO:0005634,nucleus; GO:0003677,DNA binding; GO:0003700,DNA-binding transcription factor activity; GO:0009873,ethylene-activated signaling pathway; GO:0006351,transcription, DNA-templated	PF00847.20:AP2 domain
gene-LOC101291457	1.27	1.16	2.66	5.13	2.98	3.64	0.8	0.75	1.42	0.257508	-1.95731	down	0.473298	-1.07918	down	NC_020491.1	4817085	4818871	+	LOC101291457	--	--	--	PREDICTED: ethylene-responsive transcription factor TINY [Fragaria vesca subsp. vesca]	RecName: Full=Dehydration-responsive element-binding protein 3; AltName: Full=Protein TINY 2;	SubName: Full=Uncharacterized protein {ECO:0000313|EMBL:EMJ03663.1};	--	GO:0005634,nucleus; GO:0003700,DNA-binding transcription factor activity; GO:0043565,sequence-specific DNA binding; GO:0009873,ethylene-activated signaling pathway; GO:0045893,positive regulation of transcription, DNA-templated; GO:0006351,transcription, DNA-templated	PF00847.20:AP2 domain
gene-LOC101295120	25.03	10.25	10.11	34.7	25.97	28.31	11.55	11.76	14.18	0.428727	-1.22187	down	0.552906	-0.854895	down	NC_020493.1	19734869	19738776	-	LOC101295120	--	--	--	PREDICTED: ethylene-responsive transcription factor RAP2-7-like isoform X1 [Fragaria vesca subsp. vesca]	RecName: Full=Ethylene-responsive transcription factor RAP2-7; AltName: Full=Protein RELATED TO APETALA2 7; AltName: Full=Protein TARGET OF EAT 1;	SubName: Full=Putative RAP2-1 protein {ECO:0000313|EMBL:AKC88472.1};	--	GO:0005634,nucleus; GO:0003677,DNA binding; GO:0003700,DNA-binding transcription factor activity; GO:0009873,ethylene-activated signaling pathway; GO:0007275,multicellular organism development; GO:0006351,transcription, DNA-templated	PF00847.20:AP2 domain
gene-LOC101313471	3.66	3.26	3.43	1.57	1.71	1.46	1.86	2.71	3.05	1.62845	0.703495	up	2.35766	1.23735	up	NW_004443434.1	154383	163148	-	LOC101313471	--	--	--	PREDICTED: GATA zinc finger domain-containing protein 5-like isoform X1 [Fragaria vesca subsp. vesca]	RecName: Full=GATA transcription factor 5;	SubName: Full=GATA transcription factor 1 {ECO:0000313|RefSeq:XP_009758423.1};	GATA-4/5/6 transcription factors	GO:0005634,nucleus; GO:0005667,transcription factor complex; GO:0003682,chromatin binding; GO:0003700,DNA-binding transcription factor activity; GO:0000977,RNA polymerase II regulatory region sequence-specific DNA binding; GO:0001085,RNA polymerase II transcription factor binding; GO:0001228,DNA-binding transcription activator activity, RNA polymerase II-specific; GO:0008270,zinc ion binding; GO:…	PF00320.27:GATA zinc finger
gene-LOC101309200	20.47	4.43	8.83	0.1	0.5	0.38	9.55	8.61	12.94	31.6153	4.98255	up	36.8547	5.20378	up	NC_020497.1	6073756	6075554	+	LOC101309200	--	--	--	PREDICTED: transcription factor TCP9 [Fragaria vesca subsp. vesca]	RecName: Full=Transcription factor TCP9;	SubName: Full=Uncharacterized protein {ECO:0000313|EMBL:ONI22809.1};	--	GO:0005634,nucleus; GO:0003677,DNA binding; GO:0003700,DNA-binding transcription factor activity; GO:1900056,negative regulation of leaf senescence; GO:0008361,regulation of cell size; GO:0006355,regulation of transcription, DNA-templated; GO:0048364,root development; GO:0006351,transcription, DNA-templated	PF03634.13:TCP family transcription factor
gene-LOC101296182	4.65	6.03	4.46	7.17	7.32	9.14	1.86	2.83	4.15	0.379029	-1.39962	down	0.690876	-0.533502	down	NC_020493.1	2705162	2712015	-	LOC101296182	--	--	--	PREDICTED: transcription factor TCP2 [Fragaria vesca subsp. vesca]	RecName: Full=Transcription factor TCP2 {ECO:0000303|PubMed:10363373}; AltName: Full=Protein TEOSINTE BRANCHED 1 {ECO:0000303|PubMed:17307924}; AltName: Full=Protein TEOSINTE-LIKE1, CYCLOIDEA, and PROLIFERATING CELL FACTOR 2 {ECO:0000303|PubMed:10363373};	SubName: Full=transcription factor TCP2-like {ECO:0000313|RefSeq:XP_018847638.1, ECO:0000313|RefSeq:XP_018847640.1, ECO:0000313|RefSeq:XP_018847641.1};	--	GO:0005634,nucleus; GO:0003677,DNA binding; GO:0003700,DNA-binding transcription factor activity; GO:0030154,cell differentiation; GO:0048366,leaf development; GO:0009965,leaf morphogenesis; GO:0045962,positive regulation of development, heterochronic; GO:1903508,positive regulation of nucleic acid-templated transcription; GO:2000306,positive regulation of photomorphogenesis; GO:0006355,regulatio…	PF03634.13:TCP family transcription factor
