# Supplementary material for: Transcriptomic and Metabolomic Analyses Provide Insights into the Formation of the Peach-like Aroma of Fragaria nilgerrensis Schlecht. Fruits
Source: Genes (Basel). 2022 Jul 20;13(7):1285. doi: 10.3390/genes13071285 (PMC9318527; doi:10.3390/genes13071285)
Supplement: Supplementary file 1 [file genes-13-01285-s001.zip › Table S6.xlsx]

## Sheet: Sheet1
Index	gene-LOC105352991	gene-LOC101299019	gene-LOC101293406	gene-LOC101302634	gene-LOC101312801	gene-LOC101309231	gene-LOC101307465	gene-LOC101306861	gene-LOC101294002	gene-LOC101311794	gene-LOC101291530	gene-LOC101314680	gene-LOC101297378	gene-LOC101309291	gene-LOC101304719	novel.1836	gene-LOC101302700	gene-LOC101306590	gene-LOC101308907	gene-LOC101302615	gene-LOC101311048	gene-LOC101294153	gene-LOC101304220	gene-LOC101309785	gene-LOC101304617	gene-LOC101305403	gene-LOC101298869
w19	0.66905	0.755522	0.466539	0.192302	-0.817559	0.181848	-0.884238	0.525106	-0.794058	0.608858	0.688411	0.359099	0.261383	0.423983	0.842641	0.32691	0.317548	0.709809	0.391777	0.773242	0.683427	0.689995	0.796739	0.675108	0.332545	0.901324	-0.707149
KMW0546	0.687303	0.544327	0.955633	0.554771	-0.522398	0.895122	-0.665247	0.709788	-0.823603	0.778651	-0.346243	0.993804	0.650764	0.848166	0.284949	0.962622	0.917925	0.848996	0.849036	0.824086	0.700623	0.510547	0.24358	0.68711	0.444312	0.5754	-0.839597
KMW0191	0.297534	0.366592	0.0494818	-0.196919	-0.585937	-0.193341	-0.486912	0.177605	-0.401474	0.279478	0.763666	0.000596738	0.0162125	0.127761	0.73601	-0.0590875	-0.117288	0.39129	-0.0409898	0.368584	0.343867	0.482502	0.515824	0.3159	0.140129	0.579249	-0.301348
KMW0204	0.613362	0.612126	0.641482	0.148479	-0.774827	0.473068	-0.697006	0.649346	-0.789268	0.531219	0.0775024	0.743459	0.372846	0.662847	0.293351	0.641666	0.524874	0.890967	0.446235	0.65279	0.864032	0.784866	0.313141	0.771723	0.35224	0.6864	-0.734042
KMW0229	0.508883	0.567298	0.277169	-0.194493	-0.817564	-0.0200622	-0.671949	0.420057	-0.589033	0.350039	0.675892	0.292504	0.223968	0.392892	0.632676	0.156947	0.0695156	0.574752	0.0855357	0.516751	0.558657	0.600185	0.607086	0.540999	0.320215	0.779449	-0.453014
KMW0232	0.557889	0.646419	0.335095	0.0502746	-0.687522	0.0891262	-0.603062	0.609757	-0.611131	0.21237	0.285218	0.344987	0.210128	0.434907	0.19989	0.256732	0.182969	0.69206	0.202479	0.442203	0.829179	0.678256	0.382951	0.626316	0.365941	0.577369	-0.537504
KMW0390	0.801369	0.603409	0.955257	0.475361	-0.543461	0.797759	-0.669271	0.821304	-0.797761	0.699215	-0.282154	0.952688	0.839016	0.957831	0.318653	0.865305	0.831846	0.767125	0.822324	0.828496	0.650894	0.33369	0.363791	0.611815	0.667923	0.604695	-0.773638
KMW0481	0.714125	0.550136	0.933121	0.464735	-0.519179	0.841032	-0.617544	0.762548	-0.778414	0.674675	-0.385507	0.990299	0.728149	0.896148	0.17118	0.913962	0.860298	0.793501	0.791882	0.76302	0.691407	0.421872	0.238055	0.663804	0.541934	0.542237	-0.776835
KMW0494	0.776483	0.596767	0.940599	0.459668	-0.532371	0.804562	-0.636747	0.82721	-0.783359	0.645791	-0.358497	0.970386	0.802288	0.943482	0.186683	0.878579	0.833843	0.778995	0.796778	0.777897	0.698177	0.368218	0.295878	0.646725	0.638962	0.561799	-0.768727
KMW0568	0.567243	0.758923	0.424199	0.0989438	-0.841332	0.239204	-0.837955	0.458204	-0.782189	0.516128	0.538712	0.457262	0.0859887	0.308691	0.46272	0.405108	0.368815	0.704908	0.299761	0.643327	0.792639	0.828537	0.694855	0.884443	0.141274	0.854701	-0.722207
KMW0594	0.776133	0.553428	0.953985	0.633522	-0.402765	0.817779	-0.628366	0.769209	-0.733932	0.729048	-0.308386	0.866711	0.853603	0.911272	0.400283	0.833915	0.854673	0.662155	0.902736	0.839407	0.509614	0.181393	0.371873	0.460081	0.663663	0.533896	-0.723892
KMW0599	0.855557	0.773851	0.780261	0.310517	-0.788681	0.494535	-0.855526	0.810056	-0.890461	0.680869	0.23674	0.724199	0.662667	0.821861	0.634166	0.62935	0.587225	0.84774	0.640325	0.877388	0.787652	0.569844	0.639748	0.711607	0.6379	0.835266	-0.81426
KMW0709	0.749507	0.5308	0.973166	0.620224	-0.407941	0.867403	-0.611252	0.760888	-0.74139	0.732988	-0.382034	0.92786	0.831277	0.918504	0.322723	0.890095	0.892909	0.696224	0.902945	0.823178	0.541538	0.230277	0.304475	0.502782	0.621854	0.515806	-0.740581
KMW0716	0.565824	0.729574	0.169797	-0.176619	-0.813711	-0.1644	-0.748717	0.402467	-0.578391	0.278271	0.886067	0.113941	0.157887	0.226254	0.626087	-0.0049119	-0.0132038	0.398858	0.0361024	0.502829	0.530718	0.503258	0.900997	0.611034	0.321481	0.848181	-0.440069
XMW0296	0.743221	0.777402	0.701367	0.249756	-0.85403	0.486779	-0.853772	0.736012	-0.911823	0.622908	0.208262	0.740841	0.406935	0.680248	0.428491	0.660228	0.579569	0.948015	0.537741	0.786131	0.956275	0.839753	0.518726	0.886295	0.41065	0.822252	-0.859444
XMW0208	0.715835	0.784051	0.628242	0.220712	-0.894321	0.390135	-0.931108	0.604692	-0.914553	0.717618	0.505476	0.610496	0.325171	0.555819	0.731155	0.555427	0.505973	0.868525	0.498252	0.847879	0.824907	0.824375	0.716503	0.847869	0.329482	0.939779	-0.844703
XMW0473	0.889906	0.72455	0.922684	0.383358	-0.645969	0.686934	-0.757221	0.873579	-0.813737	0.644941	-0.104315	0.898119	0.889789	0.964719	0.358948	0.769834	0.754512	0.704375	0.762437	0.847309	0.649297	0.286663	0.565497	0.653406	0.762461	0.728064	-0.750843
NMW0195	0.823879	0.611307	0.635037	0.110063	-0.452319	0.307768	-0.476509	0.850555	-0.485262	0.213993	-0.0808737	0.573265	0.978544	0.886711	0.119962	0.36458	0.369496	0.318769	0.462957	0.528099	0.397545	-0.154225	0.54149	0.329204	0.965473	0.487498	-0.373364
w35	0.761656	0.643555	0.447745	-0.111949	-0.649815	0.0536155	-0.589068	0.710185	-0.518552	0.233092	0.389268	0.382102	0.751226	0.710222	0.442926	0.167813	0.143111	0.360343	0.250488	0.537916	0.415868	0.0646962	0.714126	0.379627	0.818786	0.673224	-0.364423
D83	0.662868	0.677854	0.117593	-0.272437	-0.571567	-0.318121	-0.478122	0.660724	-0.337385	-0.146513	0.518429	0.0226291	0.504857	0.441155	0.167349	-0.184454	-0.18992	0.195981	-0.0480971	0.267793	0.460112	0.0548636	0.711216	0.349513	0.749	0.542306	-0.191039
XMW1102	0.84657	0.649077	0.721193	0.1137	-0.532069	0.419797	-0.531963	0.890413	-0.561443	0.266569	-0.159572	0.719228	0.981253	0.946247	0.0394042	0.496209	0.47668	0.420955	0.508018	0.570089	0.497255	-0.0353232	0.509008	0.458214	0.934839	0.544562	-0.454678
XMW1255	0.67392	0.566165	0.881439	0.358871	-0.627094	0.789858	-0.682843	0.683147	-0.817636	0.716384	-0.214854	0.974292	0.608024	0.815236	0.267279	0.892098	0.817707	0.830996	0.71183	0.77784	0.716699	0.561081	0.306436	0.75657	0.427264	0.645031	-0.806819
XMW1345	0.630616	0.74461	0.600814	0.322168	-0.851047	0.412702	-0.879024	0.582254	-0.849483	0.620058	0.361906	0.591255	0.20321	0.504477	0.534572	0.569649	0.52295	0.889098	0.495034	0.756858	0.865794	0.892477	0.532268	0.784594	0.228457	0.852495	-0.780431
XMW1780	0.703422	0.541659	0.938943	0.49329	-0.515978	0.854879	-0.624934	0.712054	-0.757949	0.709439	-0.340109	0.981666	0.738581	0.87423	0.229269	0.906661	0.877467	0.715486	0.811891	0.775941	0.596446	0.344932	0.298728	0.606611	0.529954	0.566501	-0.735001
XMW1881	0.639836	0.823272	0.306197	-0.0434781	-0.818083	0.0159605	-0.798909	0.503296	-0.6572	0.314559	0.683414	0.28211	0.217324	0.300242	0.418882	0.166734	0.174513	0.45261	0.170605	0.550373	0.644071	0.532618	0.893752	0.757235	0.342289	0.856916	-0.543685
XMW2051	0.420749	0.654241	0.0688674	-0.164553	-0.794581	-0.201883	-0.706899	0.288186	-0.554792	0.252301	0.886936	0.0396827	-0.0929226	0.0726501	0.584002	-0.0257977	-0.0594062	0.483128	-0.0380865	0.426702	0.607278	0.711523	0.736452	0.629944	0.100549	0.781856	-0.445447
XMW2066	0.908675	0.769219	0.903831	0.390585	-0.622218	0.667736	-0.746224	0.90345	-0.794849	0.574321	-0.143659	0.878815	0.89147	0.94305	0.231429	0.745522	0.74733	0.654711	0.749671	0.807576	0.670693	0.245239	0.591413	0.684292	0.784355	0.703023	-0.737264
XMW2851	0.790966	0.577713	0.93749	0.465793	-0.466796	0.787652	-0.593697	0.832816	-0.723031	0.606414	-0.385093	0.939281	0.88615	0.963652	0.170867	0.837213	0.81623	0.671429	0.804227	0.755822	0.594554	0.206509	0.325535	0.55689	0.713723	0.523826	-0.699953
XMW3500	0.798375	0.570186	0.67998	0.239362	-0.347126	0.403915	-0.426497	0.844898	-0.456393	0.224193	-0.243327	0.605512	0.988635	0.888634	0.0278224	0.429888	0.455837	0.296065	0.546305	0.516923	0.366779	-0.211568	0.452951	0.285397	0.942643	0.399994	-0.370671

## Sheet: Sheet3
DX	GENE	CORR				Index	2H-Pyran-2-one, tetrahydro-6-pentyl-
δ-octalactone	gene-LOC101307465	-0.884238
δ-octalactone	gene-LOC101312801	-0.817559
δ-octalactone	gene-LOC101304719	0.842641
δ-octalactone	gene-LOC101305403	0.901324
δ-decalactone	gene-LOC101312801	-0.841332
δ-decalactone	gene-LOC101307465	-0.837955
δ-decalactone	gene-LOC101294153	0.828537
δ-decalactone	gene-LOC101305403	0.854701
δ-decalactone	gene-LOC101309785	0.884443
