# Supplementary material for: Transcriptomic and Metabolomic Analyses Provide Insights into the Formation of the Peach-like Aroma of Fragaria nilgerrensis Schlecht. Fruits
Source: Genes (Basel). 2022 Jul 20;13(7):1285. doi: 10.3390/genes13071285 (PMC9318527; doi:10.3390/genes13071285)
Supplement: Supplementary file 1 [file genes-13-01285-s001.zip › Table S7.xlsx]

## Sheet: Sheet1
Index	gene-LOC101298756	gene-LOC101303990	gene-LOC101296914	gene-LOC101302735	gene-LOC105349995	gene-LOC101295024	gene-LOC101292898	gene-LOC101296534	gene-LOC101290800	gene-LOC101303116	gene-LOC101308850	gene-LOC105352442	gene-LOC101301498	gene-LOC101295636	gene-LOC101307372	gene-LOC101313165	gene-LOC101292368	gene-LOC101311204	gene-LOC101293647	gene-LOC101302803	gene-LOC101305608	gene-LOC101314939	gene-LOC101306109	gene-LOC101306695	gene-LOC101298190	gene-LOC101303581	gene-LOC101294798	gene-LOC101302987	gene-LOC101313822	gene-LOC101307919	gene-LOC101291457	gene-LOC101295120	gene-LOC101313471	gene-LOC101309200	gene-LOC101296182
w19	-0.64548	0.80314	-0.750144	-0.704441	0.271805	-0.473524	-0.684447	-0.924315	-0.724835	0.692847	-0.74984	0.688365	-0.665251	-0.752629	-0.854254	0.318908	-0.736158	-0.844384	-0.788725	-0.836133	0.284955	0.928641	-0.815038	-0.878298	-0.726178	0.51165	-0.587084	-0.715302	0.728345	0.719675	-0.808649	-0.823973	0.630767	0.643914	-0.912272
KMW0546	-0.885553	0.634675	-0.804158	-0.626726	0.962205	-0.969536	-0.855382	-0.49318	-0.438161	0.558198	-0.686198	0.205372	-0.460722	-0.665644	-0.704375	0.964377	-0.76275	-0.429388	-0.769733	-0.553791	0.918878	0.182833	-0.602437	-0.625469	-0.790396	0.781275	-0.663295	-0.359188	0.479248	0.204323	-0.398002	-0.463182	0.824203	0.446727	-0.191587
KMW0191	-0.292813	0.490633	-0.351025	-0.306489	-0.0439083	-0.0348443	-0.287071	-0.610796	-0.494185	0.4833	-0.328409	0.479035	-0.391522	-0.511822	-0.533033	-0.0748801	-0.363024	-0.560216	-0.449078	-0.550284	-0.00771661	0.741643	-0.485287	-0.518264	-0.356145	0.116835	-0.268973	-0.441992	0.316498	0.495175	-0.660165	-0.56803	0.195694	0.294088	-0.72426
KMW0204	-0.729142	0.611547	-0.725293	-0.574335	0.755388	-0.692828	-0.742786	-0.60853	-0.475735	0.62638	-0.512047	0.277523	-0.579357	-0.757268	-0.709369	0.612469	-0.588019	-0.557219	-0.741786	-0.587747	0.704558	0.434227	-0.650037	-0.509616	-0.722888	0.45466	-0.686352	-0.481274	0.32276	0.403244	-0.646106	-0.626245	0.54611	0.366026	-0.496601
KMW0229	-0.512011	0.672235	-0.579002	-0.409694	0.247855	-0.294474	-0.4728	-0.71438	-0.496193	0.707204	-0.467645	0.562922	-0.534783	-0.736708	-0.746739	0.171704	-0.544314	-0.624463	-0.686797	-0.598156	0.316253	0.772384	-0.590904	-0.578559	-0.555679	0.203247	-0.547622	-0.606356	0.342164	0.608573	-0.736439	-0.603592	0.431014	0.443762	-0.739074
KMW0232	-0.45203	0.497503	-0.578788	-0.511133	0.300131	-0.373493	-0.564113	-0.605959	-0.435439	0.261702	-0.348188	0.420793	-0.541581	-0.583978	-0.482691	0.281786	-0.400233	-0.605689	-0.548823	-0.411311	0.331789	0.456164	-0.596798	-0.394361	-0.513426	0.159442	-0.495787	-0.449562	0.217119	0.560733	-0.653276	-0.556272	0.22279	0.415751	-0.705618
KMW0390	-0.896023	0.744431	-0.853946	-0.593873	0.842264	-0.942573	-0.857509	-0.533633	-0.448843	0.491897	-0.702518	0.409133	-0.435592	-0.721856	-0.729573	0.966081	-0.845483	-0.438289	-0.836147	-0.453622	0.948798	0.179437	-0.613569	-0.664618	-0.793064	0.689365	-0.652424	-0.348264	0.391912	0.331459	-0.446808	-0.350422	0.843941	0.60725	-0.252508
KMW0481	-0.856172	0.631765	-0.790351	-0.583704	0.939618	-0.952761	-0.834736	-0.453673	-0.399122	0.508257	-0.636518	0.243108	-0.418206	-0.664133	-0.66621	0.962791	-0.741449	-0.37144	-0.764107	-0.440339	0.963678	0.106737	-0.571018	-0.550869	-0.767423	0.676808	-0.648364	-0.302775	0.349791	0.234482	-0.392851	-0.36418	0.79411	0.478017	-0.146532
KMW0494	-0.867803	0.681131	-0.826536	-0.591909	0.883454	-0.947889	-0.850689	-0.487341	-0.412903	0.458223	-0.654399	0.338395	-0.421617	-0.686437	-0.676921	0.968126	-0.783266	-0.403118	-0.79537	-0.408476	0.966319	0.112881	-0.592175	-0.579957	-0.773623	0.649063	-0.647468	-0.31533	0.332235	0.302721	-0.422716	-0.335556	0.797233	0.558723	-0.203305
KMW0568	-0.553883	0.635397	-0.651423	-0.776123	0.482702	-0.542834	-0.679374	-0.832315	-0.699701	0.849567	-0.707043	0.453828	-0.647882	-0.662221	-0.78346	0.318172	-0.559946	-0.706146	-0.696446	-0.816295	0.366192	0.852684	-0.803127	-0.664396	-0.7511	0.452438	-0.616278	-0.637185	0.673093	0.654847	-0.75176	-0.86282	0.648539	0.505213	-0.674666
KMW0594	-0.848993	0.730727	-0.819546	-0.546631	0.713707	-0.898744	-0.800336	-0.490626	-0.402927	0.349405	-0.707852	0.434887	-0.406729	-0.63775	-0.66217	0.950994	-0.855427	-0.408621	-0.775078	-0.416877	0.838388	0.140625	-0.548433	-0.718083	-0.727559	0.751625	-0.58897	-0.318916	0.48294	0.280051	-0.322202	-0.272601	0.837514	0.638195	-0.236358
KMW0599	-0.863572	0.8843	-0.908824	-0.710506	0.595772	-0.76961	-0.87409	-0.823426	-0.667557	0.604755	-0.770948	0.656269	-0.614404	-0.858033	-0.871925	0.710408	-0.881531	-0.728117	-0.923604	-0.676196	0.708172	0.595814	-0.812258	-0.841133	-0.846872	0.602223	-0.683703	-0.564955	0.532233	0.625429	-0.759336	-0.637002	0.766991	0.716631	-0.695703
KMW0709	-0.860208	0.691487	-0.808521	-0.544389	0.8064	-0.935444	-0.809149	-0.45203	-0.378559	0.387832	-0.686307	0.350298	-0.398414	-0.633586	-0.65442	0.984776	-0.825377	-0.371861	-0.765145	-0.413362	0.894733	0.0950392	-0.533276	-0.664916	-0.735418	0.757557	-0.608048	-0.299614	0.449944	0.227898	-0.303587	-0.276013	0.840013	0.577897	-0.167858
KMW0716	-0.376607	0.708462	-0.552006	-0.590192	0.0307969	-0.23575	-0.473824	-0.857207	-0.669075	0.725955	-0.615782	0.762096	-0.5557	-0.644401	-0.737641	0.0326851	-0.543551	-0.690581	-0.655681	-0.648458	0.130365	0.957566	-0.717725	-0.669673	-0.592855	0.167893	-0.470049	-0.621568	0.528401	0.838297	-0.794048	-0.676876	0.514674	0.650301	-0.822205
XMW0296	-0.796508	0.734447	-0.839427	-0.762816	0.717845	-0.760423	-0.863389	-0.793214	-0.65058	0.680976	-0.693648	0.445607	-0.664703	-0.808801	-0.818371	0.640768	-0.715056	-0.725615	-0.839578	-0.730694	0.678004	0.607787	-0.821631	-0.691534	-0.838219	0.555255	-0.717803	-0.58617	0.51563	0.574692	-0.774013	-0.773237	0.668596	0.541763	-0.666667
XMW0208	-0.776427	0.821802	-0.828486	-0.791848	0.574483	-0.675395	-0.820933	-0.918708	-0.76292	0.853015	-0.806331	0.568126	-0.700402	-0.83584	-0.931918	0.512667	-0.781564	-0.81213	-0.875112	-0.897941	0.525521	0.864876	-0.87757	-0.862667	-0.859301	0.617567	-0.698674	-0.691464	0.716841	0.65746	-0.839145	-0.884662	0.759349	0.601875	-0.784843
XMW0473	-0.894818	0.850631	-0.908311	-0.637577	0.752865	-0.923208	-0.862214	-0.644248	-0.496729	0.58825	-0.787007	0.594699	-0.477351	-0.782509	-0.822156	0.914199	-0.916407	-0.506983	-0.914316	-0.470906	0.931213	0.321967	-0.674148	-0.730458	-0.833761	0.633934	-0.701153	-0.455075	0.440056	0.508516	-0.521806	-0.361953	0.926313	0.762193	-0.356392
NMW0195	-0.597058	0.730294	-0.691553	-0.368895	0.334431	-0.605957	-0.596161	-0.450274	-0.31276	0.202468	-0.51308	0.73384	-0.258018	-0.60233	-0.533087	0.660574	-0.721274	-0.293538	-0.709443	-0.038601	0.741999	0.095867	-0.452841	-0.470733	-0.560812	0.205747	-0.45576	-0.2164	0.0452169	0.562706	-0.40358	0.0273988	0.630672	0.803752	-0.272662
w35	-0.561684	0.802024	-0.674241	-0.387519	0.173205	-0.423392	-0.539195	-0.64028	-0.449693	0.430817	-0.537874	0.839803	-0.363714	-0.706785	-0.6779	0.403495	-0.716051	-0.482306	-0.75673	-0.26427	0.535253	0.468789	-0.552481	-0.586218	-0.569469	0.141472	-0.471711	-0.408352	0.15463	0.710981	-0.628511	-0.215649	0.573683	0.775216	-0.56443
D83	-0.277306	0.584384	-0.500554	-0.363682	-0.184778	-0.126601	-0.360307	-0.600699	-0.377534	0.108781	-0.356203	0.870461	-0.269013	-0.466413	-0.425524	0.071748	-0.459166	-0.530158	-0.518784	-0.0740957	0.20095	0.442118	-0.493316	-0.354884	-0.338194	-0.197353	-0.260176	-0.395876	-0.0129626	0.844244	-0.634631	-0.17252	0.222646	0.745349	-0.71372
XMW1102	-0.67918	0.740004	-0.748774	-0.417053	0.523396	-0.723036	-0.663611	-0.457859	-0.303429	0.339834	-0.553367	0.658948	-0.301085	-0.659694	-0.60468	0.760231	-0.747477	-0.29698	-0.769443	-0.0904148	0.877671	0.0925338	-0.481293	-0.453773	-0.634478	0.265785	-0.56006	-0.27169	0.0634409	0.539671	-0.412458	-0.0246909	0.716538	0.775323	-0.220699
XMW1255	-0.864758	0.649893	-0.786352	-0.626263	0.968979	-0.929848	-0.83201	-0.532794	-0.468266	0.716022	-0.682474	0.233079	-0.461417	-0.711585	-0.763287	0.888269	-0.740445	-0.434511	-0.797879	-0.577492	0.932461	0.27679	-0.626967	-0.588405	-0.807287	0.686181	-0.684534	-0.397661	0.42396	0.27611	-0.484269	-0.500441	0.835436	0.439489	-0.206443
XMW1345	-0.708645	0.70041	-0.785415	-0.651435	0.585332	-0.634139	-0.721373	-0.777762	-0.511311	0.686817	-0.642035	0.409544	-0.769101	-0.783281	-0.809911	0.493438	-0.653286	-0.746132	-0.776579	-0.780518	0.471171	0.729835	-0.714011	-0.709784	-0.742003	0.582465	-0.790442	-0.748372	0.682598	0.530191	-0.640999	-0.798104	0.610569	0.475757	-0.757301
XMW1780	-0.827692	0.679174	-0.776363	-0.544091	0.9178	-0.952984	-0.800912	-0.44756	-0.382228	0.578572	-0.65692	0.27094	-0.466403	-0.693074	-0.69091	0.955736	-0.75787	-0.305736	-0.778662	-0.453022	0.948289	0.151433	-0.540214	-0.596398	-0.78702	0.716465	-0.702499	-0.298812	0.432849	0.224493	-0.326244	-0.330675	0.871991	0.510571	-0.094044
XMW1881	-0.432103	0.703959	-0.617534	-0.711161	0.217495	-0.416762	-0.582233	-0.848428	-0.676532	0.760782	-0.699832	0.706392	-0.588539	-0.634376	-0.744903	0.196947	-0.571623	-0.656784	-0.688088	-0.643549	0.279682	0.872399	-0.76537	-0.649822	-0.687523	0.260648	-0.552533	-0.607574	0.587504	0.834547	-0.739324	-0.681145	0.645228	0.703567	-0.701854
XMW2051	-0.305067	0.555617	-0.465003	-0.557596	0.0267941	-0.142628	-0.409917	-0.803619	-0.611356	0.656613	-0.493393	0.572305	-0.579606	-0.568795	-0.644803	-0.0769027	-0.391333	-0.718594	-0.53677	-0.689224	-0.00322569	0.952812	-0.671279	-0.570177	-0.504534	0.143443	-0.437901	-0.643862	0.521181	0.732339	-0.772573	-0.776608	0.328234	0.450227	-0.870597
XMW2066	-0.846351	0.821012	-0.892544	-0.676632	0.727975	-0.927465	-0.862925	-0.634845	-0.498107	0.537854	-0.791376	0.611073	-0.460608	-0.729813	-0.772672	0.906079	-0.883763	-0.485004	-0.881744	-0.41603	0.920116	0.285441	-0.68165	-0.685831	-0.827443	0.590968	-0.678408	-0.423447	0.425613	0.550154	-0.500922	-0.331775	0.922989	0.804999	-0.324916
XMW2851	-0.838959	0.693449	-0.808741	-0.541731	0.815714	-0.929277	-0.810583	-0.44771	-0.370483	0.401561	-0.651419	0.395051	-0.369917	-0.654179	-0.646491	0.971599	-0.799306	-0.343501	-0.780935	-0.324059	0.962288	0.0591391	-0.541395	-0.574918	-0.739328	0.623203	-0.613461	-0.273219	0.305661	0.305318	-0.356326	-0.222773	0.818495	0.614648	-0.14715
XMW3500	-0.58293	0.667248	-0.668629	-0.348067	0.367779	-0.643436	-0.585465	-0.364519	-0.240537	0.0987361	-0.490008	0.651067	-0.227083	-0.527351	-0.455572	0.721323	-0.693169	-0.226959	-0.652154	0.0213674	0.752773	-0.0286241	-0.391394	-0.429799	-0.526741	0.255995	-0.437099	-0.161045	0.0555929	0.468383	-0.280548	0.0967868	0.624377	0.771444	-0.17169

## Sheet: Sheet4
DX	TF	CORR			DX	TF	CORR
δ-octalactone	gene-LOC101296534	-0.924315
δ-octalactone	gene-LOC101296182	-0.912272
δ-octalactone	gene-LOC101306695	-0.878298
δ-octalactone	gene-LOC101307372	-0.854254
δ-octalactone	gene-LOC101311204	-0.844384
δ-octalactone	gene-LOC101302803	-0.836133
δ-octalactone	gene-LOC101295120	-0.823973
δ-octalactone	gene-LOC101306109	-0.815038
δ-octalactone	gene-LOC101291457	-0.808649
δ-octalactone	gene-LOC101303990	0.80314
δ-octalactone	gene-LOC101314939	0.928641
δ-decalactone	gene-LOC101295120	-0.86282
δ-decalactone	gene-LOC101296534	-0.832315
δ-decalactone	gene-LOC101302803	-0.816295
δ-decalactone	gene-LOC101306109	-0.803127
δ-decalactone	gene-LOC101303116	0.849567
δ-decalactone	gene-LOC101314939	0.852684
